# Supplementary material for: Widely targeted metabolite profiling of mango stem apex during floral induction by compond of mepiquat chloride, prohexadione-calcium and uniconazole
Source: PeerJ. 2022 Dec 12;10:e14458. doi: 10.7717/peerj.14458 (PMC9753738; doi:10.7717/peerj.14458)
Supplement: Supplemental Information 1 [file peerj-10-14458-s001.xlsx]

## Sheet: Sheet1
treatment	year	flowering rate (%)	yield per tree (kg)	number of fruits per plant
SPD	2020	62.5	25.19	110
SPD	2020	75	36.869	161
SPD	2020	87.5	35.037	153
SPD	2020	100	48.09	210
SPD	2020	75	45.113	197
SPD	2020	100	36.182	158
SPD	2020	87.5	46.716	204
SPD	2020	87.5	40.762	178
SPD	2020	87.5	24.274	106
water	2020	50	14.885	65
water	2020	25	2.748	12
water	2020	0	0	0
water	2020	25	0.458	2
water	2020	12.5	0	0
water	2020	12.5	0	0
water	2020	37.5	4.351	19
water	2020	50	9.389	41
water	2020	0	0	0
SPD	2021	60	21.84	91
SPD	2021	65	21.36	89
SPD	2021	100	26.16	109
SPD	2021	80	21.6	90
SPD	2021	100	35.76	149
SPD	2021	90	24	100
SPD	2021	100	28.8	120
SPD	2021	90	43.2	180
SPD	2021	65	19.44	81
water	2021	0	0	0
water	2021	0	0	0
water	2021	0	0	0
water	2021	0	0	0
water	2021	0	0	0
water	2021	0	0	0
water	2021	10	0	0
water	2021	0	0	0
water	2021	0	0	0
