# Supplementary material for: Widely targeted metabolite profiling of mango stem apex during floral induction by compond of mepiquat chloride, prohexadione-calcium and uniconazole
Source: PeerJ. 2022 Dec 12;10:e14458. doi: 10.7717/peerj.14458 (PMC9753738; doi:10.7717/peerj.14458)
Supplement: Supplemental Information 3 [file peerj-10-14458-s003.xlsx]

## Sheet: TA_vs_A
#Kegg_pathway	ko_id	Cluter_frequency	Metabolome_frequency	P-value	Corrected_P-value	Pathway
Fatty acid biosynthesis	ko00061	1 out of 8 12.5%	4 out of 230 1.73913043478261%	0.132862393712503	1	https:\\www.genome.jp\dbget-bin\www_bget?map00061
Phenylpropanoid biosynthesis	ko00940	2 out of 8 25%	19 out of 230 8.26086956521739%	0.134265081320641	1	https:\\www.genome.jp\dbget-bin\www_bget?map00940
Sulfur metabolism	ko00920	1 out of 8 12.5%	5 out of 230 2.17391304347826%	0.163557530218254	1	https:\\www.genome.jp\dbget-bin\www_bget?map00920
C5-Branched dibasic acid metabolism	ko00660	1 out of 8 12.5%	8 out of 230 3.47826086956522%	0.250014924516318	1	https:\\www.genome.jp\dbget-bin\www_bget?map00660
Arginine and proline metabolism	ko00330	1 out of 8 12.5%	9 out of 230 3.91304347826087%	0.277041413722938	1	https:\\www.genome.jp\dbget-bin\www_bget?map00330
Valine, leucine and isoleucine biosynthesis	ko00290	1 out of 8 12.5%	9 out of 230 3.91304347826087%	0.277041413722938	1	https:\\www.genome.jp\dbget-bin\www_bget?map00290
Cysteine and methionine metabolism	ko00270	1 out of 8 12.5%	12 out of 230 5.21739130434783%	0.353077478917992	1	https:\\www.genome.jp\dbget-bin\www_bget?map00270
Amino sugar and nucleotide sugar metabolism	ko00520	1 out of 8 12.5%	12 out of 230 5.21739130434783%	0.353077478917992	1	https:\\www.genome.jp\dbget-bin\www_bget?map00520
Pyrimidine metabolism	ko00240	1 out of 8 12.5%	13 out of 230 5.65217391304348%	0.376817754921006	1	https:\\www.genome.jp\dbget-bin\www_bget?map00240
Biosynthesis of amino acids	ko01230	2 out of 8 25%	41 out of 230 17.8260869565217%	0.432955476701151	1	https:\\www.genome.jp\dbget-bin\www_bget?map01230
2-Oxocarboxylic acid metabolism	ko01210	1 out of 8 12.5%	23 out of 230 10%	0.575451614594843	1	https:\\www.genome.jp\dbget-bin\www_bget?map01210
Metabolic pathways	ko01100	6 out of 8 75%	187 out of 230 81.304347826087%	0.828130855610504	1	https:\\www.genome.jp\dbget-bin\www_bget?map01100
Biosynthesis of secondary metabolites	ko01110	2 out of 8 25%	96 out of 230 41.7391304347826%	0.914493353800519	1	https:\\www.genome.jp\dbget-bin\www_bget?map01110

## Sheet: TB_vs_B
#Kegg_pathway	ko_id	Cluter_frequency	Metabolome_frequency	P-value	Corrected_P-value	Pathway
Isoquinoline alkaloid biosynthesis	ko00950	4 out of 42 9.52380952380952%	5 out of 230 2.17391304347826%	0.00426446091725461	0.255867655035277	https:\\www.genome.jp\dbget-bin\www_bget?map00950
Biosynthesis of various secondary metabolites - part 2	ko00998	6 out of 42 14.2857142857143%	11 out of 230 4.78260869565217%	0.00599630715355566	0.35977842921334	https:\\www.genome.jp\dbget-bin\www_bget?map00998
Arginine and proline metabolism	ko00330	5 out of 42 11.9047619047619%	9 out of 230 3.91304347826087%	0.0115891279533376	0.695347677200254	https:\\www.genome.jp\dbget-bin\www_bget?map00330
Ubiquinone and other terpenoid-quinone biosynthesis	ko00130	3 out of 42 7.14285714285714%	4 out of 230 1.73913043478261%	0.0199869073549877	1	https:\\www.genome.jp\dbget-bin\www_bget?map00130
Carbapenem biosynthesis	ko00332	2 out of 42 4.76190476190476%	2 out of 230 0.869565217391304%	0.0326941332827036	1	https:\\www.genome.jp\dbget-bin\www_bget?map00332
Taurine and hypotaurine metabolism	ko00430	2 out of 42 4.76190476190476%	2 out of 230 0.869565217391304%	0.0326941332827036	1	https:\\www.genome.jp\dbget-bin\www_bget?map00430
Butanoate metabolism	ko00650	4 out of 42 9.52380952380952%	8 out of 230 3.47826086956522%	0.0388184545660797	1	https:\\www.genome.jp\dbget-bin\www_bget?map00650
Pyruvate metabolism	ko00620	3 out of 42 7.14285714285714%	6 out of 230 2.60869565217391%	0.0760636329829063	1	https:\\www.genome.jp\dbget-bin\www_bget?map00620
Histidine metabolism	ko00340	3 out of 42 7.14285714285714%	6 out of 230 2.60869565217391%	0.0760636329829063	1	https:\\www.genome.jp\dbget-bin\www_bget?map00340
Tyrosine metabolism	ko00350	4 out of 42 9.52380952380952%	10 out of 230 4.34782608695652%	0.0876587489972447	1	https:\\www.genome.jp\dbget-bin\www_bget?map00350
2-Oxocarboxylic acid metabolism	ko01210	7 out of 42 16.6666666666667%	23 out of 230 10%	0.0993884300748584	1	https:\\www.genome.jp\dbget-bin\www_bget?map01210
Alanine, aspartate and glutamate metabolism	ko00250	4 out of 42 9.52380952380952%	11 out of 230 4.78260869565217%	0.119635006345677	1	https:\\www.genome.jp\dbget-bin\www_bget?map00250
Arginine biosynthesis	ko00220	4 out of 42 9.52380952380952%	11 out of 230 4.78260869565217%	0.119635006345677	1	https:\\www.genome.jp\dbget-bin\www_bget?map00220
Glutathione metabolism	ko00480	3 out of 42 7.14285714285714%	8 out of 230 3.47826086956522%	0.162816618833294	1	https:\\www.genome.jp\dbget-bin\www_bget?map00480
C5-Branched dibasic acid metabolism	ko00660	3 out of 42 7.14285714285714%	8 out of 230 3.47826086956522%	0.162816618833294	1	https:\\www.genome.jp\dbget-bin\www_bget?map00660
Fatty acid metabolism	ko01212	1 out of 42 2.38095238095238%	1 out of 230 0.434782608695652%	0.182608695652174	1	https:\\www.genome.jp\dbget-bin\www_bget?map01212
Phosphonate and phosphinate metabolism	ko00440	1 out of 42 2.38095238095238%	1 out of 230 0.434782608695652%	0.182608695652174	1	https:\\www.genome.jp\dbget-bin\www_bget?map00440
Biosynthesis of amino acids	ko01230	10 out of 42 23.8095238095238%	41 out of 230 17.8260869565217%	0.182930299979986	1	https:\\www.genome.jp\dbget-bin\www_bget?map01230
Phenylalanine, tyrosine and tryptophan biosynthesis	ko00400	3 out of 42 7.14285714285714%	9 out of 230 3.91304347826087%	0.213923970321807	1	https:\\www.genome.jp\dbget-bin\www_bget?map00400
Phenylpropanoid biosynthesis	ko00940	5 out of 42 11.9047619047619%	19 out of 230 8.26086956521739%	0.251105249864272	1	https:\\www.genome.jp\dbget-bin\www_bget?map00940
Carbon metabolism	ko01200	5 out of 42 11.9047619047619%	19 out of 230 8.26086956521739%	0.251105249864272	1	https:\\www.genome.jp\dbget-bin\www_bget?map01200
Phenylalanine metabolism	ko00360	3 out of 42 7.14285714285714%	10 out of 230 4.34782608695652%	0.268037636603765	1	https:\\www.genome.jp\dbget-bin\www_bget?map00360
Glycolysis / Gluconeogenesis	ko00010	2 out of 42 4.76190476190476%	6 out of 230 2.60869565217391%	0.301484208783903	1	https:\\www.genome.jp\dbget-bin\www_bget?map00010
Vitamin B6 metabolism	ko00750	2 out of 42 4.76190476190476%	6 out of 230 2.60869565217391%	0.301484208783903	1	https:\\www.genome.jp\dbget-bin\www_bget?map00750
Betalain biosynthesis	ko00965	1 out of 42 2.38095238095238%	2 out of 230 0.869565217391304%	0.332523258021644	1	https:\\www.genome.jp\dbget-bin\www_bget?map00965
Porphyrin and chlorophyll metabolism	ko00860	1 out of 42 2.38095238095238%	2 out of 230 0.869565217391304%	0.332523258021644	1	https:\\www.genome.jp\dbget-bin\www_bget?map00860
D-Arginine and D-ornithine metabolism	ko00472	1 out of 42 2.38095238095238%	2 out of 230 0.869565217391304%	0.332523258021644	1	https:\\www.genome.jp\dbget-bin\www_bget?map00472
Thiamine metabolism	ko00730	1 out of 42 2.38095238095238%	2 out of 230 0.869565217391304%	0.332523258021644	1	https:\\www.genome.jp\dbget-bin\www_bget?map00730
Nitrogen metabolism	ko00910	1 out of 42 2.38095238095238%	2 out of 230 0.869565217391304%	0.332523258021644	1	https:\\www.genome.jp\dbget-bin\www_bget?map00910
Cutin, suberine and wax biosynthesis	ko00073	1 out of 42 2.38095238095238%	2 out of 230 0.869565217391304%	0.332523258021644	1	https:\\www.genome.jp\dbget-bin\www_bget?map00073
Biosynthesis of secondary metabolites	ko01110	19 out of 42 45.2380952380952%	96 out of 230 41.7391304347826%	0.366713058031839	1	https:\\www.genome.jp\dbget-bin\www_bget?map01110
Citrate cycle (TCA cycle)	ko00020	2 out of 42 4.76190476190476%	7 out of 230 3.04347826086957%	0.375550969404231	1	https:\\www.genome.jp\dbget-bin\www_bget?map00020
beta-Alanine metabolism	ko00410	2 out of 42 4.76190476190476%	7 out of 230 3.04347826086957%	0.375550969404231	1	https:\\www.genome.jp\dbget-bin\www_bget?map00410
Purine metabolism	ko00230	4 out of 42 9.52380952380952%	17 out of 230 7.39130434782609%	0.377043516185904	1	https:\\www.genome.jp\dbget-bin\www_bget?map00230
Glyoxylate and dicarboxylate metabolism	ko00630	3 out of 42 7.14285714285714%	12 out of 230 5.21739130434783%	0.379593723390241	1	https:\\www.genome.jp\dbget-bin\www_bget?map00630
Ascorbate and aldarate metabolism	ko00053	3 out of 42 7.14285714285714%	12 out of 230 5.21739130434783%	0.379593723390241	1	https:\\www.genome.jp\dbget-bin\www_bget?map00053
Photosynthesis	ko00195	1 out of 42 2.38095238095238%	3 out of 230 1.30434782608696%	0.455479499965025	1	https:\\www.genome.jp\dbget-bin\www_bget?map00195
Starch and sucrose metabolism	ko00500	2 out of 42 4.76190476190476%	9 out of 230 3.91304347826087%	0.512901976529614	1	https:\\www.genome.jp\dbget-bin\www_bget?map00500
Valine, leucine and isoleucine biosynthesis	ko00290	2 out of 42 4.76190476190476%	9 out of 230 3.91304347826087%	0.512901976529614	1	https:\\www.genome.jp\dbget-bin\www_bget?map00290
Fatty acid biosynthesis	ko00061	1 out of 42 2.38095238095238%	4 out of 230 1.73913043478261%	0.556227786315109	1	https:\\www.genome.jp\dbget-bin\www_bget?map00061
Stilbenoid, diarylheptanoid and gingerol biosynthesis	ko00945	1 out of 42 2.38095238095238%	4 out of 230 1.73913043478261%	0.556227786315109	1	https:\\www.genome.jp\dbget-bin\www_bget?map00945
Flavonoid biosynthesis	ko00941	1 out of 42 2.38095238095238%	4 out of 230 1.73913043478261%	0.556227786315109	1	https:\\www.genome.jp\dbget-bin\www_bget?map00941
Nicotinate and nicotinamide metabolism	ko00760	2 out of 42 4.76190476190476%	10 out of 230 4.34782608695652%	0.574118061511078	1	https:\\www.genome.jp\dbget-bin\www_bget?map00760
Metabolic pathways	ko01100	34 out of 42 80.9523809523809%	187 out of 230 81.304347826087%	0.621722218200912	1	https:\\www.genome.jp\dbget-bin\www_bget?map01100
Zeatin biosynthesis	ko00908	2 out of 42 4.76190476190476%	11 out of 230 4.78260869565217%	0.629769047857864	1	https:\\www.genome.jp\dbget-bin\www_bget?map00908
ABC transporters	ko02010	7 out of 42 16.6666666666667%	40 out of 230 17.3913043478261%	0.630560711383078	1	https:\\www.genome.jp\dbget-bin\www_bget?map02010
Aminoacyl-tRNA biosynthesis	ko00970	3 out of 42 7.14285714285714%	17 out of 230 7.39130434782609%	0.632415035069525	1	https:\\www.genome.jp\dbget-bin\www_bget?map00970
Lysine biosynthesis	ko00300	1 out of 42 2.38095238095238%	5 out of 230 2.17391304347826%	0.638698728681329	1	https:\\www.genome.jp\dbget-bin\www_bget?map00300
Cysteine and methionine metabolism	ko00270	2 out of 42 4.76190476190476%	12 out of 230 5.21739130434783%	0.679804112751387	1	https:\\www.genome.jp\dbget-bin\www_bget?map00270
Oxidative phosphorylation	ko00190	1 out of 42 2.38095238095238%	6 out of 230 2.60869565217391%	0.706141632660814	1	https:\\www.genome.jp\dbget-bin\www_bget?map00190
Monobactam biosynthesis	ko00261	1 out of 42 2.38095238095238%	6 out of 230 2.60869565217391%	0.706141632660814	1	https:\\www.genome.jp\dbget-bin\www_bget?map00261
Glycine, serine and threonine metabolism	ko00260	1 out of 42 2.38095238095238%	7 out of 230 3.04347826086957%	0.761240076536912	1	https:\\www.genome.jp\dbget-bin\www_bget?map00260
Cyanoamino acid metabolism	ko00460	1 out of 42 2.38095238095238%	7 out of 230 3.04347826086957%	0.761240076536912	1	https:\\www.genome.jp\dbget-bin\www_bget?map00460
Glucosinolate biosynthesis	ko00966	1 out of 42 2.38095238095238%	8 out of 230 3.47826086956522%	0.806208313242965	1	https:\\www.genome.jp\dbget-bin\www_bget?map00966
Lysine degradation	ko00310	1 out of 42 2.38095238095238%	8 out of 230 3.47826086956522%	0.806208313242965	1	https:\\www.genome.jp\dbget-bin\www_bget?map00310
alpha-Linolenic acid metabolism	ko00592	1 out of 42 2.38095238095238%	9 out of 230 3.91304347826087%	0.842871605332134	1	https:\\www.genome.jp\dbget-bin\www_bget?map00592
Carbon fixation in photosynthetic organisms	ko00710	1 out of 42 2.38095238095238%	9 out of 230 3.91304347826087%	0.842871605332134	1	https:\\www.genome.jp\dbget-bin\www_bget?map00710
Pentose and glucuronate interconversions	ko00040	1 out of 42 2.38095238095238%	10 out of 230 4.34782608695652%	0.87273311020114	1	https:\\www.genome.jp\dbget-bin\www_bget?map00040
Pyrimidine metabolism	ko00240	1 out of 42 2.38095238095238%	13 out of 230 5.65217391304348%	0.932811015374256	1	https:\\www.genome.jp\dbget-bin\www_bget?map00240
Galactose metabolism	ko00052	1 out of 42 2.38095238095238%	16 out of 230 6.95652173913043%	0.964877976174527	1	https:\\www.genome.jp\dbget-bin\www_bget?map00052

## Sheet: TC_vs_C
#Kegg_pathway	ko_id	Cluter_frequency	Metabolome_frequency	P-value	Corrected_P-value	Pathway
Glycine, serine and threonine metabolism	ko00260	7 out of 102 6.86274509803922%	7 out of 230 3.04347826086957%	0.00299752480054107	0.245797033644368	https:\\www.genome.jp\dbget-bin\www_bget?map00260
Cysteine and methionine metabolism	ko00270	10 out of 102 9.80392156862745%	12 out of 230 5.21739130434783%	0.00577374464618945	0.473447060987535	https:\\www.genome.jp\dbget-bin\www_bget?map00270
Zeatin biosynthesis	ko00908	9 out of 102 8.82352941176471%	11 out of 230 4.78260869565217%	0.0114943799541007	0.942539156236258	https:\\www.genome.jp\dbget-bin\www_bget?map00908
Biosynthesis of amino acids	ko01230	24 out of 102 23.5294117647059%	41 out of 230 17.8260869565217%	0.0328812127367103	1	https:\\www.genome.jp\dbget-bin\www_bget?map01230
Glycerolipid metabolism	ko00561	4 out of 102 3.92156862745098%	4 out of 230 1.73913043478261%	0.0374138772968859	1	https:\\www.genome.jp\dbget-bin\www_bget?map00561
Tryptophan metabolism	ko00380	4 out of 102 3.92156862745098%	4 out of 230 1.73913043478261%	0.0374138772968859	1	https:\\www.genome.jp\dbget-bin\www_bget?map00380
Phenylalanine, tyrosine and tryptophan biosynthesis	ko00400	7 out of 102 6.86274509803922%	9 out of 230 3.91304347826087%	0.0426012298370599	1	https:\\www.genome.jp\dbget-bin\www_bget?map00400
Carbon fixation in photosynthetic organisms	ko00710	7 out of 102 6.86274509803922%	9 out of 230 3.91304347826087%	0.0426012298370599	1	https:\\www.genome.jp\dbget-bin\www_bget?map00710
Arginine and proline metabolism	ko00330	7 out of 102 6.86274509803922%	9 out of 230 3.91304347826087%	0.0426012298370599	1	https:\\www.genome.jp\dbget-bin\www_bget?map00330
Biosynthesis of various secondary metabolites - part 2	ko00998	8 out of 102 7.84313725490196%	11 out of 230 4.78260869565217%	0.0514779692870553	1	https:\\www.genome.jp\dbget-bin\www_bget?map00998
Biosynthesis of secondary metabolites	ko01110	49 out of 102 48.0392156862745%	96 out of 230 41.7391304347826%	0.0553847196538824	1	https:\\www.genome.jp\dbget-bin\www_bget?map01110
Glycolysis / Gluconeogenesis	ko00010	5 out of 102 4.90196078431373%	6 out of 230 2.60869565217391%	0.0623711775507772	1	https:\\www.genome.jp\dbget-bin\www_bget?map00010
Aminoacyl-tRNA biosynthesis	ko00970	11 out of 102 10.7843137254902%	17 out of 230 7.39130434782609%	0.0668776715946099	1	https:\\www.genome.jp\dbget-bin\www_bget?map00970
Carbon metabolism	ko01200	12 out of 102 11.7647058823529%	19 out of 230 8.26086956521739%	0.0695323645308102	1	https:\\www.genome.jp\dbget-bin\www_bget?map01200
Cyanoamino acid metabolism	ko00460	5 out of 102 4.90196078431373%	7 out of 230 3.04347826086957%	0.14086306408041	1	https:\\www.genome.jp\dbget-bin\www_bget?map00460
beta-Alanine metabolism	ko00410	5 out of 102 4.90196078431373%	7 out of 230 3.04347826086957%	0.14086306408041	1	https:\\www.genome.jp\dbget-bin\www_bget?map00410
Purine metabolism	ko00230	10 out of 102 9.80392156862745%	17 out of 230 7.39130434782609%	0.159948567733629	1	https:\\www.genome.jp\dbget-bin\www_bget?map00230
Porphyrin and chlorophyll metabolism	ko00860	2 out of 102 1.96078431372549%	2 out of 230 0.869565217391304%	0.19559521549269	1	https:\\www.genome.jp\dbget-bin\www_bget?map00860
Sulfur relay system	ko04122	2 out of 102 1.96078431372549%	2 out of 230 0.869565217391304%	0.19559521549269	1	https:\\www.genome.jp\dbget-bin\www_bget?map04122
Carbapenem biosynthesis	ko00332	2 out of 102 1.96078431372549%	2 out of 230 0.869565217391304%	0.19559521549269	1	https:\\www.genome.jp\dbget-bin\www_bget?map00332
Histidine metabolism	ko00340	4 out of 102 3.92156862745098%	6 out of 230 2.60869565217391%	0.241781203904223	1	https:\\www.genome.jp\dbget-bin\www_bget?map00340
Monobactam biosynthesis	ko00261	4 out of 102 3.92156862745098%	6 out of 230 2.60869565217391%	0.241781203904223	1	https:\\www.genome.jp\dbget-bin\www_bget?map00261
Nicotinate and nicotinamide metabolism	ko00760	6 out of 102 5.88235294117647%	10 out of 230 4.34782608695652%	0.243185569657384	1	https:\\www.genome.jp\dbget-bin\www_bget?map00760
Glutathione metabolism	ko00480	5 out of 102 4.90196078431373%	8 out of 230 3.47826086956522%	0.244345640940105	1	https:\\www.genome.jp\dbget-bin\www_bget?map00480
Glucosinolate biosynthesis	ko00966	5 out of 102 4.90196078431373%	8 out of 230 3.47826086956522%	0.244345640940105	1	https:\\www.genome.jp\dbget-bin\www_bget?map00966
Starch and sucrose metabolism	ko00500	5 out of 102 4.90196078431373%	9 out of 230 3.91304347826087%	0.360880074340664	1	https:\\www.genome.jp\dbget-bin\www_bget?map00500
Sulfur metabolism	ko00920	3 out of 102 2.94117647058824%	5 out of 230 2.17391304347826%	0.394007892931389	1	https:\\www.genome.jp\dbget-bin\www_bget?map00920
Photosynthesis	ko00195	2 out of 102 1.96078431372549%	3 out of 230 1.30434782608696%	0.415210896045886	1	https:\\www.genome.jp\dbget-bin\www_bget?map00195
Propanoate metabolism	ko00640	2 out of 102 1.96078431372549%	3 out of 230 1.30434782608696%	0.415210896045886	1	https:\\www.genome.jp\dbget-bin\www_bget?map00640
Glycerophospholipid metabolism	ko00564	1 out of 102 0.980392156862745%	1 out of 230 0.434782608695652%	0.443478260869565	1	https:\\www.genome.jp\dbget-bin\www_bget?map00564
Synthesis and degradation of ketone bodies	ko00072	1 out of 102 0.980392156862745%	1 out of 230 0.434782608695652%	0.443478260869565	1	https:\\www.genome.jp\dbget-bin\www_bget?map00072
Phosphonate and phosphinate metabolism	ko00440	1 out of 102 0.980392156862745%	1 out of 230 0.434782608695652%	0.443478260869565	1	https:\\www.genome.jp\dbget-bin\www_bget?map00440
Polyketide sugar unit biosynthesis	ko00523	1 out of 102 0.980392156862745%	1 out of 230 0.434782608695652%	0.443478260869565	1	https:\\www.genome.jp\dbget-bin\www_bget?map00523
Penicillin and cephalosporin biosynthesis	ko00311	1 out of 102 0.980392156862745%	1 out of 230 0.434782608695652%	0.443478260869565	1	https:\\www.genome.jp\dbget-bin\www_bget?map00311
Fatty acid metabolism	ko01212	1 out of 102 0.980392156862745%	1 out of 230 0.434782608695652%	0.443478260869565	1	https:\\www.genome.jp\dbget-bin\www_bget?map01212
Folate biosynthesis	ko00790	1 out of 102 0.980392156862745%	1 out of 230 0.434782608695652%	0.443478260869565	1	https:\\www.genome.jp\dbget-bin\www_bget?map00790
Sphingolipid metabolism	ko00600	1 out of 102 0.980392156862745%	1 out of 230 0.434782608695652%	0.443478260869565	1	https:\\www.genome.jp\dbget-bin\www_bget?map00600
Arachidonic acid metabolism	ko00590	1 out of 102 0.980392156862745%	1 out of 230 0.434782608695652%	0.443478260869565	1	https:\\www.genome.jp\dbget-bin\www_bget?map00590
2-Oxocarboxylic acid metabolism	ko01210	11 out of 102 10.7843137254902%	23 out of 230 10%	0.444726232703452	1	https:\\www.genome.jp\dbget-bin\www_bget?map01210
Vitamin B6 metabolism	ko00750	3 out of 102 2.94117647058824%	6 out of 230 2.60869565217391%	0.546234581958557	1	https:\\www.genome.jp\dbget-bin\www_bget?map00750
Oxidative phosphorylation	ko00190	3 out of 102 2.94117647058824%	6 out of 230 2.60869565217391%	0.546234581958557	1	https:\\www.genome.jp\dbget-bin\www_bget?map00190
Pyruvate metabolism	ko00620	3 out of 102 2.94117647058824%	6 out of 230 2.60869565217391%	0.546234581958557	1	https:\\www.genome.jp\dbget-bin\www_bget?map00620
Tropane, piperidine and pyridine alkaloid biosynthesis	ko00960	3 out of 102 2.94117647058824%	6 out of 230 2.60869565217391%	0.546234581958557	1	https:\\www.genome.jp\dbget-bin\www_bget?map00960
Pentose phosphate pathway	ko00030	3 out of 102 2.94117647058824%	6 out of 230 2.60869565217391%	0.546234581958557	1	https:\\www.genome.jp\dbget-bin\www_bget?map00030
Linoleic acid metabolism	ko00591	6 out of 102 5.88235294117647%	13 out of 230 5.65217391304348%	0.556359944557897	1	https:\\www.genome.jp\dbget-bin\www_bget?map00591
Metabolic pathways	ko01100	83 out of 102 81.3725490196078%	187 out of 230 81.304347826087%	0.559741319760353	1	https:\\www.genome.jp\dbget-bin\www_bget?map01100
Arginine biosynthesis	ko00220	5 out of 102 4.90196078431373%	11 out of 230 4.78260869565217%	0.588244458387905	1	https:\\www.genome.jp\dbget-bin\www_bget?map00220
Alanine, aspartate and glutamate metabolism	ko00250	5 out of 102 4.90196078431373%	11 out of 230 4.78260869565217%	0.588244458387905	1	https:\\www.genome.jp\dbget-bin\www_bget?map00250
Stilbenoid, diarylheptanoid and gingerol biosynthesis	ko00945	2 out of 102 1.96078431372549%	4 out of 230 1.73913043478261%	0.599513923118062	1	https:\\www.genome.jp\dbget-bin\www_bget?map00945
Fatty acid biosynthesis	ko00061	2 out of 102 1.96078431372549%	4 out of 230 1.73913043478261%	0.599513923118062	1	https:\\www.genome.jp\dbget-bin\www_bget?map00061
Ubiquinone and other terpenoid-quinone biosynthesis	ko00130	2 out of 102 1.96078431372549%	4 out of 230 1.73913043478261%	0.599513923118062	1	https:\\www.genome.jp\dbget-bin\www_bget?map00130
Flavonoid biosynthesis	ko00941	2 out of 102 1.96078431372549%	4 out of 230 1.73913043478261%	0.599513923118062	1	https:\\www.genome.jp\dbget-bin\www_bget?map00941
Inositol phosphate metabolism	ko00562	2 out of 102 1.96078431372549%	4 out of 230 1.73913043478261%	0.599513923118062	1	https:\\www.genome.jp\dbget-bin\www_bget?map00562
Phenylpropanoid biosynthesis	ko00940	8 out of 102 7.84313725490196%	19 out of 230 8.26086956521739%	0.669572674708137	1	https:\\www.genome.jp\dbget-bin\www_bget?map00940
Pantothenate and CoA biosynthesis	ko00770	3 out of 102 2.94117647058824%	7 out of 230 3.04347826086957%	0.673656475675492	1	https:\\www.genome.jp\dbget-bin\www_bget?map00770
Amino sugar and nucleotide sugar metabolism	ko00520	5 out of 102 4.90196078431373%	12 out of 230 5.21739130434783%	0.684250314947879	1	https:\\www.genome.jp\dbget-bin\www_bget?map00520
Caffeine metabolism	ko00232	1 out of 102 0.980392156862745%	2 out of 230 0.869565217391304%	0.69136130624644	1	https:\\www.genome.jp\dbget-bin\www_bget?map00232
Thiamine metabolism	ko00730	1 out of 102 0.980392156862745%	2 out of 230 0.869565217391304%	0.69136130624644	1	https:\\www.genome.jp\dbget-bin\www_bget?map00730
D-Arginine and D-ornithine metabolism	ko00472	1 out of 102 0.980392156862745%	2 out of 230 0.869565217391304%	0.69136130624644	1	https:\\www.genome.jp\dbget-bin\www_bget?map00472
Fatty acid degradation	ko00071	1 out of 102 0.980392156862745%	2 out of 230 0.869565217391304%	0.69136130624644	1	https:\\www.genome.jp\dbget-bin\www_bget?map00071
Nitrogen metabolism	ko00910	1 out of 102 0.980392156862745%	2 out of 230 0.869565217391304%	0.69136130624644	1	https:\\www.genome.jp\dbget-bin\www_bget?map00910
Taurine and hypotaurine metabolism	ko00430	1 out of 102 0.980392156862745%	2 out of 230 0.869565217391304%	0.69136130624644	1	https:\\www.genome.jp\dbget-bin\www_bget?map00430
Indole alkaloid biosynthesis	ko00901	1 out of 102 0.980392156862745%	2 out of 230 0.869565217391304%	0.69136130624644	1	https:\\www.genome.jp\dbget-bin\www_bget?map00901
Pentose and glucuronate interconversions	ko00040	4 out of 102 3.92156862745098%	10 out of 230 4.34782608695652%	0.724772267392023	1	https:\\www.genome.jp\dbget-bin\www_bget?map00040
Valine, leucine and isoleucine degradation	ko00280	2 out of 102 1.96078431372549%	5 out of 230 2.17391304347826%	0.736517943242512	1	https:\\www.genome.jp\dbget-bin\www_bget?map00280
Isoquinoline alkaloid biosynthesis	ko00950	2 out of 102 1.96078431372549%	5 out of 230 2.17391304347826%	0.736517943242512	1	https:\\www.genome.jp\dbget-bin\www_bget?map00950
Lysine biosynthesis	ko00300	2 out of 102 1.96078431372549%	5 out of 230 2.17391304347826%	0.736517943242512	1	https:\\www.genome.jp\dbget-bin\www_bget?map00300
Pyrimidine metabolism	ko00240	5 out of 102 4.90196078431373%	13 out of 230 5.65217391304348%	0.764181796441616	1	https:\\www.genome.jp\dbget-bin\www_bget?map00240
Butanoate metabolism	ko00650	3 out of 102 2.94117647058824%	8 out of 230 3.47826086956522%	0.772851277241681	1	https:\\www.genome.jp\dbget-bin\www_bget?map00650
C5-Branched dibasic acid metabolism	ko00660	3 out of 102 2.94117647058824%	8 out of 230 3.47826086956522%	0.772851277241681	1	https:\\www.genome.jp\dbget-bin\www_bget?map00660
Valine, leucine and isoleucine biosynthesis	ko00290	3 out of 102 2.94117647058824%	9 out of 230 3.91304347826087%	0.846130319840126	1	https:\\www.genome.jp\dbget-bin\www_bget?map00290
Ascorbate and aldarate metabolism	ko00053	4 out of 102 3.92156862745098%	12 out of 230 5.21739130434783%	0.862057079903337	1	https:\\www.genome.jp\dbget-bin\www_bget?map00053
Glyoxylate and dicarboxylate metabolism	ko00630	4 out of 102 3.92156862745098%	12 out of 230 5.21739130434783%	0.862057079903337	1	https:\\www.genome.jp\dbget-bin\www_bget?map00630
Galactose metabolism	ko00052	5 out of 102 4.90196078431373%	16 out of 230 6.95652173913043%	0.914129287031378	1	https:\\www.genome.jp\dbget-bin\www_bget?map00052
Lysine degradation	ko00310	2 out of 102 1.96078431372549%	8 out of 230 3.47826086956522%	0.935530751810228	1	https:\\www.genome.jp\dbget-bin\www_bget?map00310
Fructose and mannose metabolism	ko00051	1 out of 102 0.980392156862745%	5 out of 230 2.17391304347826%	0.948467231801375	1	https:\\www.genome.jp\dbget-bin\www_bget?map00051
alpha-Linolenic acid metabolism	ko00592	2 out of 102 1.96078431372549%	9 out of 230 3.91304347826087%	0.961073732373114	1	https:\\www.genome.jp\dbget-bin\www_bget?map00592
ABC transporters	ko02010	13 out of 102 12.7450980392157%	40 out of 230 17.3913043478261%	0.967974469282006	1	https:\\www.genome.jp\dbget-bin\www_bget?map02010
Biosynthesis of unsaturated fatty acids	ko01040	1 out of 102 0.980392156862745%	6 out of 230 2.60869565217391%	0.971828753384751	1	https:\\www.genome.jp\dbget-bin\www_bget?map01040
Tyrosine metabolism	ko00350	2 out of 102 1.96078431372549%	10 out of 230 4.34782608695652%	0.976806937029779	1	https:\\www.genome.jp\dbget-bin\www_bget?map00350
Phenylalanine metabolism	ko00360	2 out of 102 1.96078431372549%	10 out of 230 4.34782608695652%	0.976806937029779	1	https:\\www.genome.jp\dbget-bin\www_bget?map00360
Citrate cycle (TCA cycle)	ko00020	1 out of 102 0.980392156862745%	7 out of 230 3.04347826086957%	0.984656731754195	1	https:\\www.genome.jp\dbget-bin\www_bget?map00020
