# Supplementary material for: Widely targeted metabolite profiling of mango stem apex during floral induction by compond of mepiquat chloride, prohexadione-calcium and uniconazole
Source: PeerJ. 2022 Dec 12;10:e14458. doi: 10.7717/peerj.14458 (PMC9753738; doi:10.7717/peerj.14458)
Supplement: Supplemental Information 4 [file peerj-10-14458-s004.xlsx]

## Sheet: Sheet1
Index	Group	Q1 (Da)	Q3 (Da)	Molecular Weight (Da)	Formula	Ionization model	Compounds	Class I	Class II	CAS	Level	TA-1	TA-2	TA-3	TB-1	TB-2	TB-3	TC-1	TC-2	TC-3	A-1	A-2	A-3	B-1	B-2	B-3	C-1	C-2	C-3	mix01	mix02	mix03	cpd_ID	kegg_map
mws4052	1	102.06	56.05	101.048	C4H7NO2	[M+H]+	1-Aminocyclopropane-1-carboxylic acid	Organic acids	Organic acids	22059-21-8	3	72605	84311	73402	291140	295730	254880	482230	467000	457190	96295	103180	75667	144430	144980	110900	82210	141400	104030	165810	146040	160490	C01234	ko00270,ko01100,ko01110
MWSmce461	4	102.05	56.05	101.048	C4H7NO2	[M+H]+	L-Azetidine-2-carboxylic acid	Amino acids and derivatives	Amino acids and derivatives	2133-34-8	3	75458	41386	68929	267930	233550	174680	506510	538630	651700	95621	135310	93835	128890	185820	119360	91609	122210	81707	165910	120240	260400	--	--
Lmgn000219	3	101.02	55.02	102.032	C4H6O3	[M-H]-	Succinic semialdehyde	Organic acids	Organic acids	692-29-5	3	14615	14726	13194	4582.2	6421	9353.8	4729.2	8164.5	8217.5	24105	10890	8733.5	3483.8	1707.8	2865	4071.5	5815	4591	8663	6939	11071	C00232	ko00250,ko00350,ko00650,ko00750,ko00760,ko01100,ko01200
pmf0256	3	101.1	84.7	102.104	C6H14O	[M-H]-	3-Methyl-1-pentanol	Others	Saccharides and Alcohols	589-35-5	3	12560	10362	21621	1561.5	9	9	3004.4	3974.9	9	60615	58548	118360	9	9	3054.9	2891.1	6137	6001.1	38180	20437	16375	--	--
MWSmce585	3	104.07	59.01	103.063	C4H9NO2	[M+H]+	Methyl 3-aminopropanoate	Amino acids and derivatives	Amino acids and derivatives	4138-35-6	2	4038100	4588000	4407300	2102100	2808000	2361300	1718000	2094200	1840700	5978000	5174800	5563200	2774400	2405200	3231000	2974700	2619800	2891300	3097700	4315200	3910200	--	--
pme3033	1	104.07	86	103.063	C4H9NO2	[M+H]+	N,N-Dimethylglycine	Amino acids and derivatives	Amino acids and derivatives	1118-68-9	3	240520	234350	243700	926280	1109800	880110	1479200	1438700	1899000	349530	296620	307700	321380	314800	340540	250480	245870	301500	485450	478760	513940	C01026	ko00260,ko01100
pme3011	1	104.07	68.8	103.063	C4H9NO2	[M+H]+	γ-Aminobutyric acid	Organic acids	Organic acids	56-12-2	3	80475	55046	105940	1259100	1591200	1318000	2061900	2146200	2849600	99021	108920	103340	313460	410880	341960	192950	228050	221980	462230	500030	639940	C00334	ko00250,ko00330,ko00410,ko00650,ko00760,ko01100
mws0576	6	103.04	59.1	104.047	C4H8O3	[M-H]-	3-Hydroxybutyric acid	Organic acids	Organic acids	300-85-6	2	61944	50036	56550	78135	52225	79286	147720	151220	125310	51567	72417	56504	37874	36732	40375	40712	40313	46202	67981	71508	66923	C01089	ko00072,ko00650,ko01100
pme1975	6	103	59	104.06	C3H4O4	[M-H]-	Malonic acid	Organic acids	Organic acids	141-82-2	3	85357	66796	75251	122040	111760	85934	217760	236690	159020	58322	74523	81448	47693	34567	62438	59810	39428	84949	111290	85560	70179	C00383	ko00061,ko00240,ko00410,ko01100,ko01212
pme0010	4	106	60	105.043	C3H7NO3	[M+H]+	L-Serine	Amino acids and derivatives	Amino acids and derivatives	56-45-1	3	434990	484790	671930	1191000	1287100	1098600	3799700	2956800	3441100	662070	867520	665470	851830	1124600	982200	611510	865880	605830	1017600	937430	1141500	C00065	ko00260,ko00261,ko00270,ko00460,ko00600,ko00630,ko00920,ko00970,ko01100,ko01110,ko01200,ko01230,ko02010
MWS1776	7	109.06	65.04	108.058	C7H8O	[M+H]+	m-Cresol	Phenolic acids	Phenolic acids	108-39-4	3	10992	13177	10864	9536.4	8517.4	7883.4	18151	22419	19940	13179	10406	9215.7	4113.2	7322.7	8595.6	8866.8	8959.6	6428.4	7823.8	8273.8	9074	C01467	--
MWS5173	9	112.05	70.03	111.043	C4H5N3O	[M+H]+	Isocytosine	Nucleotides and derivatives	Nucleotides and derivatives	108-53-2	3	25598	28575	26535	45792	50617	33552	60101	62135	83374	35477	49945	66238	83063	121070	132300	97398	100680	90079	45987	48766	54344	--	--
pme0006	6	116.07	70.1	115.063	C5H9NO2	[M+H]+	L-Proline	Amino acids and derivatives	Amino acids and derivatives	147-85-3	1	5097600	4347300	6623000	17648000	19299000	17255000	36509000	32338000	34052000	7215600	7634300	7738900	7919300	7994100	8058200	4736000	5704500	5431000	10922000	12794000	11555000	C00148	ko00330,ko00332,ko00970,ko01100,ko01110,ko01230,ko02010
mws0256	4	118.09	72.1	117.079	C5H11NO2	[M+H]+	L-Valine	Amino acids and derivatives	Amino acids and derivatives	72-18-4	1	10924000	10981000	15660000	25061000	24442000	24699000	61025000	64530000	57589000	14654000	15379000	14478000	17775000	18279000	19133000	14498000	15649000	14671000	22684000	22239000	24495000	C00183	ko00280,ko00290,ko00311,ko00460,ko00770,ko00966,ko00970,ko01100,ko01110,ko01210,ko01230,ko02010
mws0470	7	117.02	73	118.027	C4H6O4	[M-H]-	Methylmalonic acid*	Organic acids	Organic acids	516-05-2	1	2264600	2000300	3255900	2387900	1861600	1387100	3751400	3082100	3567600	3469500	2862000	3041200	780380	1054300	1490900	1673700	1470600	1869100	2848700	2426600	2110900	C02170	ko00240,ko00280,ko00640,ko01100
mws0192	7	117.02	73	118.027	C4H6O4	[M-H]-	Succinic acid*	Organic acids	Organic acids	110-15-6	1	1810000	2822900	3240600	2373500	1397000	1225200	3464000	2610300	2881800	2456400	3184900	2807700	781030	755830	1397600	1423700	1324000	2194600	2221600	2213800	1691800	C00042	ko00020,ko00190,ko00250,ko00310,ko00350,ko00360,ko00620,ko00630,ko00640,ko00650,ko00760,ko00920,ko01100,ko01110,ko01200
pme1730	4	117	59	118.027	C4H6O4	[M-H]-	D-Erythronolactone	Organic acids	Organic acids	15667-21-7	3	17417	7987.8	11875	27763	23812	33657	67810	98577	148630	18149	27242	16319	18289	31841	21437	18202	16460	21719	19521	22528	28187	--	--
mws0147	4	117.06	59	118.063	C5H10O3	[M-H]-	β-Hydroxyisovaleric acid	Organic acids	Organic acids	625-08-1	3	14642	11237	20210	12157	8669.6	8721.4	24516	19530	21968	13783	15873	17844	12689	13022	20081	13346	15182	19395	17964	11818	11936	C20827	ko00280,ko01100
pme3096	7	118	74	119.022	C3H5NO4	[M-H]-	Aminomalonic acid	Organic acids	Organic acids	1068-84-4	3	94056	104540	101010	90921	76472	59817	137650	99421	157860	127880	101830	120850	30544	31756	40207	56702	65331	79667	92350	112030	81363	C00872	--
mws0230	4	120.07	74	119.058	C4H9NO3	[M+H]+	L-Threonine*	Amino acids and derivatives	Amino acids and derivatives	72-19-5	3	427270	335990	492280	975010	1011100	941550	2388300	2086600	2436600	473400	582700	528210	629170	781020	639140	498280	783330	583160	844640	743260	877070	C00188	ko00260,ko00261,ko00290,ko00860,ko00970,ko01100,ko01110,ko01230,ko02010
mws0671	4	120.07	74.1	119.058	C4H9NO3	[M+H]+	L-Homoserine*	Amino acids and derivatives	Amino acids and derivatives	672-15-1	3	350280	315710	522200	995470	962350	851450	2377500	2087100	2493600	433740	560910	459420	569740	706620	635010	506220	661440	662600	753310	624420	732710	C00263	ko00260,ko00270,ko00300,ko00920,ko01100,ko01110,ko01230
pma0134	3	121.04	93.06	120.042	C4H8O4	[M+H]+	D-(-)-Threose	Others	Saccharides and Alcohols	95-43-2	3	164860	165170	138980	75138	37573	63581	85894	80158	73306	321180	360140	357340	122670	147110	122030	94687	120360	105770	117030	134720	129510	C06463	--
pmb0069	4	122	105	121.053	C7H7NO	[M+H]+	Benzamide	Phenolic acids	Phenolic acids	55-21-0	3	6938600	7161300	7530700	12610000	11506000	13270000	17829000	23073000	20378000	10577000	9086000	10430000	15376000	14677000	15123000	10976000	9928800	11997000	10266000	11881000	11425000	C09815	--
pme0490	2	124.04	78	123.032	C6H5NO2	[M+H]+	Nicotinic acid (Vitamin B3)	Others	Vitamin	59-67-6	1	796620	825820	1047000	796150	611540	768750	469850	398240	265110	622420	911690	982250	596540	786810	827680	688330	906330	813730	919940	950350	896650	C00253	ko00760,ko00960,ko01100,ko01110
pme1216	2	122.03	78	123.032	C6H5NO2	[M-H]-	2-Picolinic acid	Organic acids	Organic acids	98-98-6	3	78806	90002	207370	116430	59805	62372	53168	61676	34497	73353	161430	134200	90838	73269	115500	129650	108410	138020	134010	140050	88011	C10164	ko00380,ko01100
MWSmce706	6	129.07	56.05	128.059	C5H8N2O2	[M+H]+	Cyclo(Ala-Gly)	Amino acids and derivatives	Amino acids and derivatives	4526-77-6	2	47442	48242	63952	78815	80817	67322	89927	123730	101170	69709	70785	99138	49231	63208	55756	47976	63498	38532	64788	64131	62275	--	--
MWS0811	9	130.09	84.08	129.079	C6H11NO2	[M+H]+	L-Pipecolic Acid	Organic acids	Organic acids	3105-95-1	2	697770	439690	452340	996410	372940	507120	1406000	1876600	738590	358130	812990	529310	658530	884180	1620700	742360	1258800	1524900	884230	1221700	1110100	C00408	ko00310,ko00960,ko01100,ko01110
Zmgn000217	1	129.02	85.03	130.027	C5H6O4	[M-H]-	Methylenesuccinic acid	Organic acids	Organic acids	97-65-4	3	17721	21424	18778	28775	20156	24541	26518	33068	35051	13030	16174	13645	23083	18276	4010	13108	16102	14449	21990	25492	16376	C00490	ko00660,ko01100
mws0227	4	132.1	86.2	131.095	C6H13NO2	[M+H]+	L-Leucine*	Amino acids and derivatives	Amino acids and derivatives	61-90-5	1	39955000	47238000	49689000	60246000	57044000	61202000	112450000	107780000	84881000	46928000	47419000	47441000	57205000	60775000	60277000	48859000	56297000	53042000	57521000	60266000	61142000	C00123	ko00280,ko00290,ko00966,ko00970,ko01100,ko01110,ko01210,ko01230,ko02010
mws1587	4	132.1	86	131.095	C6H13NO2	[M+H]+	L-Norleucine	Amino acids and derivatives	Amino acids and derivatives	327-57-1	1	44270000	50359000	52935000	66888000	59818000	63755000	119130000	116780000	85361000	49410000	52384000	52429000	59110000	66350000	64059000	51518000	58104000	57166000	63498000	64435000	65327000	C01933	--
pme0274	4	132.1	69	131.095	C6H13NO2	[M+H]+	6-Aminocaproic acid	Organic acids	Organic acids	60-32-2	2	611380	733930	758660	890120	1095100	968890	1941700	2255400	2150800	702820	620550	779910	1192900	798820	1111200	929780	747310	847340	756750	1101000	647090	C02378	ko01100
mws0258	4	132.1	86	131.095	C6H13NO2	[M+H]+	L-Isoleucine*	Amino acids and derivatives	Amino acids and derivatives	73-32-5	1	39773000	50521000	51648000	66338000	59435000	63125000	116020000	116120000	88517000	48898000	50660000	49860000	59906000	64058000	63336000	51589000	57750000	56905000	61221000	63952000	64577000	C00407	ko00280,ko00290,ko00460,ko00960,ko00966,ko00970,ko01100,ko01110,ko01210,ko01230,ko02010
mws0473	3	131.03	87.05	132.042	C5H8O4	[M-H]-	2-Methylsuccinic acid*	Organic acids	Organic acids	498-21-5	2	598730	736010	743750	327270	272610	315820	252380	251140	263570	762010	735400	772740	322700	291810	304610	293520	282590	262280	423690	486410	432450	--	--
Lmmn002164	3	131.03	87.05	132.042	C5H8O4	[M-H]-	Monomethyl succinate*	Organic acids	Organic acids	3878-55-5	3	66412	69111	77266	31345	29228	37924	27225	27849	27121	87598	82238	78460	33760	29172	37170	36245	24506	28056	47357	36914	40655	--	--
Lmmn000806	3	131.03	87.05	132.042	C5H8O4	[M-H]-	Dimethylmalonic acid*	Organic acids	Organic acids	595-46-0	3	58795	78853	84328	37931	34214	38964	27388	24005	25354	75017	88187	80306	35980	35373	35990	40063	25986	26113	52195	39196	45154	--	--
Lmbn001364	3	131.03	87.05	132.042	C5H8O4	[M-H]-	4-Hydroxy-2-Oxopentanoic Acid*	Organic acids	Organic acids	3318-73-8	3	70264	66424	74531	31536	29460	33869	26362	27799	23884	95500	81769	79269	32657	32138	23405	31304	21812	27914	53388	54273	43778	C03589	ko00360,ko01100
Lmbn001288	3	131.03	87.04	132.042	C5H8O4	[M-H]-	2-Hydroxy-2-methyl-3-oxobutanoic acid*	Organic acids	Organic acids	71698-08-3	3	64078	77604	98352	42073	28936	43125	20914	33168	25917	93216	78931	87348	38785	29579	26966	38215	29360	23767	60100	50140	45011	C06010	ko00290,ko00650,ko00660,ko00770,ko01100,ko01110,ko01210,ko01230
pme0243	7	131.03	87.05	132.042	C5H8O4	[M-H]-	Glutaric acid	Organic acids	Organic acids	110-94-1	3	101360	142860	118720	77501	96202	82990	140620	160880	162720	151040	149660	124050	59747	66547	79823	69661	66469	59574	90478	91158	94054	C00489	ko00071,ko00310,ko01100
Lmgn000160	1	131.05	70.03	132.053	C4H8N2O3	[M-H]-	3-Ureidopropionic Acid	Organic acids	Organic acids	462-88-4	3	13117	4665.5	5683.2	68903	65128	82962	82220	124210	95454	10500	5096.5	14957	41329	29840	42803	32543	36757	26594	22883	23424	27040	C02642	ko00240,ko00410,ko00770,ko01100
mws0001	1	133.06	74	132.054	C4H8N2O3	[M+H]+	L-Asparagine	Amino acids and derivatives	Amino acids and derivatives	70-47-3	3	947870	755760	1346300	8554300	8175000	8502400	9959400	9272000	10791000	1562800	2230400	1611300	4492300	5542500	4572000	3443200	5464500	4259000	3787100	3046700	4152000	C00152	ko00250,ko00460,ko00970,ko01100,ko01110,ko01230
pme2527	4	133	116	132.09	C5H12N2O2	[M+H]+	L-Ornithine	Amino acids and derivatives	Amino acids and derivatives	70-26-8	3	29184	30025	17868	42143	42204	44069	172850	133210	167420	21721	18051	14223	103460	78174	108270	37590	31909	35064	31936	38396	38382	C00077	ko00220,ko00330,ko00472,ko00480,ko01100,ko01110,ko01210,ko01230,ko02010
MWS1882	1	132.03	88.04	133.038	C4H7NO4	[M-H]-	Iminodiacetic acid	Organic acids	Organic acids	142-73-4	3	27751	9736.6	31524	141880	98211	148360	185950	194030	138700	21661	17322	23420	59569	36117	56663	49075	28022	35088	55139	68587	66213	C19911	--
MWSmce609	1	134.04	74.02	133.038	C4H7NO4	[M+H]+	L-Aspartic acid	Amino acids and derivatives	Amino acids and derivatives	56-84-8	3	314520	202100	370550	2354400	1600700	1823600	3789400	2534200	3042900	430900	447160	376870	1129100	981530	1072400	530500	929300	492940	1109100	726010	974530	C00049	ko00220,ko00250,ko00260,ko00261,ko00270,ko00300,ko00340,ko00410,ko00460,ko00710,ko00760,ko00770,ko00970,ko01100,ko01110,ko01200,ko01210,ko01230,ko02010
Zmdp000972	9	136.04	91.05	135.035	C4H9NO2S	[M+H]+	S-Methyl-L-cysteine	Amino acids and derivatives	Amino acids and derivatives	1187-84-4	2	2701000	2296200	2648800	4404600	3991400	3968800	6829700	6946600	5348100	2899100	3673800	3693900	6699000	9345800	8689100	5091800	6872900	6956500	4918000	4966100	4809200	C22040	ko02010
pme0057	9	136.04	118.1	135.035	C4H9NO2S	[M+H]+	L-Homocysteine	Amino acids and derivatives	Amino acids and derivatives	6027-13-0	3	9	9	9	13849	6034.4	7436.5	15281	9775	19300	11837	16443	16594	16681	26982	11608	18430	28111	19653	18093	17998	13914	C00155	ko00270,ko00920,ko01100,ko01110,ko01230
pme0033	4	137.05	119	136.039	C5H4N4O	[M+H]+	Hypoxanthine	Nucleotides and derivatives	Nucleotides and derivatives	68-94-0	3	18643	17208	22022	21900	15614	20031	127520	77567	66505	19347	37316	30160	13524	20784	20213	21777	26148	13976	36702	41446	34774	C00262	ko00230,ko01100
MWS1848	3	135.05	92.03	136.052	C8H8O2	[M-H]-	Phenyl acetate	Phenolic acids	Phenolic acids	122-79-2	3	16274	18627	27877	9	9	9	9	9	9	23803	33171	28130	9	9	9	7237.5	4534.5	7161.7	7508.5	16442	8266.3	C00548	--
MWSmce466	3	135.05	92.03	136.052	C8H8O2	[M-H]-	4'-Hydroxyacetophenone	Phenolic acids	Phenolic acids	99-93-4	3	9974.9	14746	17421	9	2278.8	1876.4	9	9	9	26833	30266	26791	9	3071.5	9	8803.3	7232.7	3772.8	7434.4	11890	8817.6	C10700	ko01100
pme1002	9	138.09	103	137.084	C8H11NO	[M+H]+	L-Tyramine	Amino acids and derivatives	Amino acids and derivatives	51-67-2	1	1516800	1285300	1374600	1502100	954240	1335900	1794500	1842500	1334000	1815900	2041500	2028300	2427600	3290500	3119500	1866800	2299700	2438200	1794500	1793000	1719700	C00483	ko00350,ko00950,ko01100,ko01110
MWSCX016	2	139.04	77.04	138.032	C7H6O3	[M+H]+	p-hydroxybenzoic acid	Phenolic acids	Phenolic acids	99-96-7	3	117400	136520	126900	46554	43382	45602	25659	26578	34835	209430	191490	169900	65225	79994	68236	94914	67809	84979	78367	87924	87991	C00156	ko00130,ko00790,ko01100,ko01110
Hmgn001653	2	137.02	93.04	138.032	C7H6O3	[M-H]-	Protocatechualdehyde	Phenolic acids	Phenolic acids	139-85-5	3	176470	168410	157100	69757	52198	54348	42666	52217	45356	188650	205430	166010	141640	125700	134670	116180	69335	121410	113030	86133	104980	C16700	ko00950
MWS2069	1	139.08	77.04	138.068	C8H10O2	[M+H]+	2-Methoxy-4-methylphenol	Phenolic acids	Phenolic acids	93-51-6	3	14864	9302.5	10109	28180	16818	22623	19708	21488	18877	9	10084	9	16085	10690	7575.7	15914	12814	8982.1	12938	8877.8	9166.9	--	--
pmf0132	8	141.02	123	140.011	C6H4O4	[M+H]+	Coumalic acid	Phenolic acids	Phenolic acids	500-05-0	3	16532	20016	29696	21959	33866	29597	7336.1	8832.4	12762	30981	16705	15371	41043	34961	48796	40977	41553	42175	23657	33920	34545	--	--
Rfmb320	9	144.1	84.08	143.095	C7H13NO2	[M+H]+	1-Methylpiperidine-2-carboxylic acid	Organic acids	Organic acids	7730-87-2	3	9	9	9	203460	68412	123700	177190	298690	287970	135820	120960	112690	315690	248440	265710	677240	454070	438140	63486	81104	117550	--	--
MWS2066	3	143.05	115.06	144.058	C10H8O	[M-H]-	1-Naphthol	Phenolic acids	Phenolic acids	90-15-3	3	2573.5	3401.1	3520.3	4343.9	4111.3	6107	2244.7	3020.5	3061.9	5788.8	4488.7	4559	1865.3	1244.1	2871.4	3324.9	2696.1	2720.1	2660	3301.1	3032.3	C11714	--
pme0295	4	146.08	86	145.074	C6H11NO3	[M+H]+	4-Acetamidobutyric acid	Organic acids	Organic acids	3025-96-5	3	24484	24768	41327	61808	53505	58140	86594	86285	117810	47317	22882	51999	46307	49711	77468	34890	27472	19574	43079	65210	55535	C02946	ko00330,ko01100
mws0567	9	146.09	87	145.085	C5H11N3O2	[M+H]+	4-Guanidinobutyric acid	Organic acids	Organic acids	463-00-3	1	1099000	1039600	1181300	1649600	1822300	1579300	1856200	1904900	2078800	2852300	2529700	2726100	3688300	3931800	4382500	4702700	4038400	4190300	1973600	1993900	2262500	C01035	ko00330,ko01100
pme2380	3	145.01	101	146.022	C5H6O5	[M-H]-	α-Ketoglutaric acid	Organic acids	Organic acids	328-50-7	3	153310	213080	254280	215790	143650	179630	172970	195770	113110	127590	265590	248770	72332	66976	104600	131050	87763	146200	161300	160090	86590	C00026	ko00020,ko00040,ko00053,ko00220,ko00250,ko00300,ko00310,ko00340,ko00430,ko00630,ko00650,ko00660,ko01100,ko01110,ko01200,ko01210,ko01230
mws0924	3	145.05	101	146.058	C6H10O4	[M-H]-	2-Methylglutaric acid	Organic acids	Organic acids	617-62-9	2	157130	229600	173240	98767	99134	98258	125560	109990	126840	205770	233190	186660	67379	73972	68109	76895	75353	45279	111120	91206	77063	--	--
mws1050	7	148.06	88	147.053	C5H9NO4	[M+H]+	O-Acetylserine	Amino acids and derivatives	Amino acids and derivatives	5147-00-2	2	2599600	2745600	4819400	2478300	3172300	2633000	3591500	3924500	5141800	3871300	4212900	3913700	1851500	1918600	1888000	1663700	1889900	1593500	2830800	2685800	3067300	C00979	ko00270,ko00908,ko00920,ko01100,ko01110,ko01200,ko01230,ko04122
Zmzn000113	1	146.05	102.06	147.053	C5H9NO4	[M-H]-	L-threo-3-Methylaspartate	Amino acids and derivatives	Amino acids and derivatives	6061-13-8	3	46684	49339	49372	220580	200510	292120	278530	476740	433690	69106	40273	57343	94375	62696	58739	78492	45895	45269	82474	112640	135400	C03618	ko00630,ko00660,ko01100,ko01200
pme0014	1	148.06	84	147.053	C5H9NO4	[M+H]+	L-Glutamic acid	Amino acids and derivatives	Amino acids and derivatives	56-86-0	2	3571200	3222700	5534400	20576000	20002000	20442000	31058000	30727000	33679000	5559200	6577200	5465000	8876300	10906000	8972900	5160600	6991000	6695600	10760000	9411500	11509000	C00025	ko00220,ko00250,ko00330,ko00332,ko00340,ko00430,ko00480,ko00630,ko00650,ko00660,ko00860,ko00910,ko00970,ko01100,ko01110,ko01200,ko01210,ko01230,ko02010
MWSmce608	4	148.1	74.02	147.09	C6H13NO3	[M+H]+	4-Hydoxy-L-Isoleucine	Amino acids and derivatives	Amino acids and derivatives	781658-23-9	3	12252	21673	21824	62985	58332	55366	108250	101200	113740	31908	34660	36307	45302	51899	48130	51729	41701	27342	46588	38724	52458	--	--
MWSmce190	1	148.09	74.02	147.09	C6H13NO3	[M+H]+	(2S,3R,4S)-4-Hydroxyisoleucine	Amino acids and derivatives	Amino acids and derivatives	55399-93-4	3	8603.4	16051	24945	55451	67237	71753	81022	100490	104170	19447	18152	11341	30818	33061	33473	39163	52160	24956	24989	27981	32083	--	--
ML10171848	1	147.03	85.03	148.037	C5H8O5	[M-H]-	D-Arabinono-1,4-lactone	Others	Saccharides and Alcohols	2782-09-4	3	28794	26958	33922	44278	47826	50839	33157	59375	39328	30196	25761	45431	22200	22173	21589	42122	15757	43371	24160	32792	26071	C00652	--
Lmbn000216	1	147.03	57.03	148.037	C5H8O5	[M-H]-	3-Methylmalic acid*	Organic acids	Organic acids	152204-30-3	3	38180	40544	79096	45927	45499	81014	39137	36146	46131	25698	23764	26194	29748	26088	62546	36858	48176	42723	54894	49615	48003	C06032	ko00290,ko00660,ko01100,ko01210,ko01230
MWS20194	3	149.06	103.06	148.052	C9H8O2	[M+H]+	Cinnamic acid	Phenolic acids	Phenolic acids	140-10-3	3	25059	27754	24398	10357	14328	7988.7	13633	12664	8841.7	21815	20367	20995	9	9	9	9054.3	2003.6	9021.9	14209	12553	11548	C00423	ko00130,ko00360,ko00940,ko00998,ko01100,ko01110
pme1210	6	150.06	61	149.051	C5H11NO2S	[M+H]+	L-Methionine	Amino acids and derivatives	Amino acids and derivatives	63-68-3	1	427490	320690	422230	690100	526340	721650	1393300	1303200	1028800	347630	475200	444740	298040	398260	414170	360160	556950	455200	642990	560240	548250	C00073	ko00270,ko00966,ko00970,ko01100,ko01110,ko01210,ko01230
mws0847	4	150.08	133	149.07	C6H7N5	[M+H]+	1-Methyladenine	Nucleotides and derivatives	Nucleotides and derivatives	5142-22-3	3	13158	14102	14346	19204	21105	20845	45475	50427	45769	14794	16323	11023	13864	17143	12160	12130	16258	16943	23867	12595	24441	C02216	--
MWSmce676	3	149.05	59.01	150.053	C5H10O5	[M-H]-	D-Arabinose	Others	Saccharides and Alcohols	28697-53-2	2	168370	277260	150050	135620	99818	138890	200010	214970	179400	362050	242220	278410	169600	118660	85278	143630	150560	75741	147520	158520	202800	C00216	--
MWSmce682	3	149.05	59.01	150.053	C5H10O5	[M-H]-	DL-Xylose	Others	Saccharides and Alcohols	25990-60-7	2	198960	205360	143330	118550	94744	147630	151950	186520	206710	263180	217140	227780	140030	99843	81377	157180	93601	78156	136030	170300	197570	--	--
Zmgn000173	3	149.05	75.01	150.053	C5H10O5	[M-H]-	D-Ribose	Others	Saccharides and Alcohols	50-69-1	1	355780	550750	425460	256850	243630	324570	347130	504080	523830	806320	742720	672820	317340	157630	186050	368090	252630	232690	360060	369870	356810	C00121	ko00030,ko01100,ko02010
pmf0420	8	149.06	74.9	150.068	C9H10O2	[M-H]-	Benzyl acetate	Organic acids	Organic acids	140-11-4	3	58521	46755	64141	36978	44036	39964	30693	29379	23386	53090	42203	45270	92831	59174	55307	57690	74622	84461	18704	17904	37381	C15513	--
pme1109	4	152.06	135	151.049	C5H5N5O	[M+H]+	Guanine	Nucleotides and derivatives	Nucleotides and derivatives	73-40-5	3	18004	24769	25072	26447	19154	23684	57576	74057	46866	17315	25613	28967	14528	23919	14900	20928	19477	24202	27196	17559	31659	C00242	ko00230,ko01100
pme0256	4	151.03	151	152.033	C5H4N4O2	[M-H]-	Xanthine	Nucleotides and derivatives	Nucleotides and derivatives	69-89-6	2	64287	57939	119540	53824	31500	30259	377650	359430	153140	57646	156850	159010	60956	27415	68199	62274	23824	55382	92346	104650	70620	C00385	ko00230,ko00232,ko01100,ko01110
MWS2984	4	153.05	136.03	152.045	C4H4N6O	[M+H]+	8-Azaguanine	Nucleotides and derivatives	Nucleotides and derivatives	134-58-7	2	76532	41051	67730	54814	24381	31926	313460	269290	179670	63972	133820	97543	20744	45389	24507	27382	46500	38835	104730	83639	94630	--	--
MWS1734	5	153.05	109.06	152.047	C8H8O3	[M+H]+	Anisic acid	Phenolic acids	Phenolic acids	100-09-4	3	9	9	9	10526	9	9	9	9	9	7384.3	5636.3	5710.7	17459	19507	16299	13173	11441	15971	7581.7	6369	9916.2	C02519	--
MWS1846	8	151.04	93.03	152.047	C8H8O3	[M-H]-	Phenoxyacetic acid	Phenolic acids	Phenolic acids	122-59-8	3	34744	31691	30882	10015	12009	22816	6939.3	5769.2	2128.6	23846	24636	21586	22847	25724	24739	36716	33010	35572	12436	10400	14989	C02181	--
mws0458	8	151.04	136	152.047	C8H8O3	[M-H]-	Vanillin	Phenolic acids	Phenolic acids	121-33-5	3	30352	28070	34015	13722	12522	14131	4607.5	9229.8	3130.1	18310	20583	19364	41816	23721	40994	31359	17138	38125	12345	12116	6213	C00755	ko00998,ko01100,ko01110
ML10177402	5	152.03	108.05	153.043	C7H7NO3	[M-H]-	4-Aminosalicylic acid	Phenolic acids	Phenolic acids	65-49-6	3	8337.6	18610	6941.5	9533.4	9939.1	12847	6255.6	6037.7	4920.6	8759.6	9976.9	4947.7	16579	18660	15140	13365	12943	13439	8149.8	11774	9496.5	C02518	--
mws0180	7	153.02	109.03	154.027	C7H6O4	[M-H]-	2,5-Dihydroxybenzoic acid; Gentisic Acid*	Phenolic acids	Phenolic acids	490-79-9	3	70662	81053	102160	74199	65878	47809	121000	84575	84066	113660	101510	112900	16525	33726	43698	36139	46441	62204	53821	47618	50964	C00628	ko00350,ko01100
mws0183	7	153.02	109.03	154.027	C7H6O4	[M-H]-	3,4-Dihydroxybenzoic acid (Protocatechuic acid)*	Phenolic acids	Phenolic acids	99-50-3	3	118120	125450	206130	115500	167450	135680	185800	191730	218860	136600	174360	209290	74245	60164	86741	77534	64715	46020	148020	130380	142290	C00230	ko01100,ko01110
mws0639	7	153.02	109.03	154.027	C7H6O4	[M-H]-	2,3-Dihydroxybenzoic Acid*	Phenolic acids	Phenolic acids	303-38-8	3	82574	180710	330430	178090	118230	153460	371290	263170	289500	184220	247510	184290	98884	65763	105220	83004	76516	101290	98347	136660	82326	C00196	ko01110
mws0254	4	156.08	110	155.069	C6H9N3O2	[M+H]+	L-Histidine	Amino acids and derivatives	Amino acids and derivatives	71-00-1	2	53926	48554	73057	229280	161610	144920	776980	466980	566580	100440	123440	91972	72882	141750	70917	95123	132210	98611	185500	114540	145230	C00135	ko00340,ko00410,ko00970,ko01100,ko01110,ko01230,ko02010
MWS0559	3	161.05	71.01	162.053	C6H10O5	[M-H]-	1,6-anhydro-β-D-glucose	Others	Saccharides and Alcohols	498-07-7	1	228070	188040	137720	92134	76901	150940	142480	251480	152640	316750	196930	286260	130820	81827	73817	155060	104570	80650	125950	176180	180250	--	--
Lmbp000123	4	164.07	56.05	163.067	C6H13NO2S	[M+H]+	L-Homomethionine	Amino acids and derivatives	Amino acids and derivatives	25148-30-5	3	11457	14260	15462	13812	20799	22606	252300	377620	346160	16493	19723	14476	16757	14601	8816.8	15602	7297.1	22342	26242	35971	30801	C17213	ko00966,ko01110,ko01210
pme1419	6	164.07	104	163.067	C6H13NO2S	[M+H]+	L-Methionine methyl ester	Amino acids and derivatives	Amino acids and derivatives	10332-17-9	3	36150	38839	40913	44618	46936	51587	74613	79788	82916	38357	46191	38373	31347	25284	26976	37230	33215	26267	47530	41073	44758	--	--
MWSCX015	3	165.05	91.05	164.047	C9H8O3	[M+H]+	(E)-3-(3,4-dihydroxyphenyl)acrylaldehyde	Phenolic acids	Phenolic acids	-	3	22540	34985	33206	20375	17283	15233	15102	14002	12666	30829	31875	35295	13200	10845	18651	20452	10561	16856	23802	18919	17656	C10945	ko00940,ko01110
MWSmce248	3	163.04	119.05	164.047	C9H8O3	[M-H]-	3-Hydroxycinnamic Acid	Phenolic acids	Phenolic acids	14755-02-3	3	69335	66020	79314	19003	21768	15924	38845	37528	26596	84615	68487	106270	9918.2	7878.1	5135.2	24214	18378	18487	37134	42824	35397	C12621	ko00360,ko01100
pme1439	2	165.05	119	164.047	C9H8O3	[M+H]+	p-Coumaric acid	Phenolic acids	Phenolic acids	501-98-4	3	6871.1	15514	7662.7	9	9	9	9	9	9	13184	11278	15041	8843	4734	5579	3778.9	4809.2	10331	8246.6	7582.5	10435	C00811	ko00130,ko00350,ko00940,ko00950,ko00998,ko01100,ko01110
mws0159	8	163.04	91	164.047	C9H8O3	[M-H]-	Phenylpyruvic acid	Organic acids	Organic acids	156-06-9	1	203910	231810	169640	213440	235750	162850	110050	130150	95628	340520	336380	339950	290990	282470	288480	293960	359110	366150	173530	211340	213000	C00166	ko00360,ko00400,ko00960,ko01100,ko01110,ko01210,ko01230
Lmmn001643	3	163.04	119.05	164.047	C9H8O3	[M-H]-	2-Hydroxycinnamic acid	Phenolic acids	Phenolic acids	583-17-5	3	76784	76737	99423	13113	17715	11366	40253	37284	34083	82902	99552	93980	9	9	15310	26049	22317	22324	32517	43204	53042	C01772	ko00360,ko00940,ko01100,ko01110
MWS4525	9	166.07	124.05	165.065	C6H7N5O	[M+H]+	6-O-methylguanine	Nucleotides and derivatives	Nucleotides and derivatives	20535-83-5	3	76882	69063	66200	116280	93598	110490	174490	173860	143560	73624	110130	102360	178570	273400	228130	144290	205490	189370	119090	145710	130780	--	--
pme0021	1	166.09	120.08	165.07	C9H11NO2	[M+H]+	L-Phenylalanine	Amino acids and derivatives	Amino acids and derivatives	63-91-2	1	1240400	1463000	1440800	3680100	3545000	3745100	5184400	4901700	5350800	1540900	1669500	1325200	2065300	2160700	1948900	2060200	2098600	2055000	2433100	2101900	2278200	C00079	ko00360,ko00400,ko00460,ko00940,ko00960,ko00966,ko00970,ko00998,ko01100,ko01110,ko01210,ko01230,ko02010
pmc0274	1	167.1	121.1	166.031	C6H6N4S	[M+H]+	6-Methylmercaptopurine	Nucleotides and derivatives	Nucleotides and derivatives	50-66-8	3	2301800	2942300	2821300	7773400	6861200	6625500	10172000	10178000	11458000	3143800	3176600	2749600	4347000	4639000	4127700	4111100	4701100	4347100	4623800	4389500	4952500	C16614	--
Lmgp002595	8	167.07	121.03	166.063	C9H10O3	[M+H]+	Acetovanillone	Phenolic acids	Phenolic acids	498-02-2	3	128020	108420	141180	86088	84390	65107	45294	53032	59043	127270	104190	119740	131340	146990	177920	143170	131370	135910	116280	98160	99638	C11380	--
Lmbn005172	5	165.06	119.05	166.063	C9H10O3	[M-H]-	2,6-Dimethoxybenzaldehyde*	Phenolic acids	Phenolic acids	3392-97-0	3	15903	21854	20527	20643	25321	25118	4037.9	5942.2	3148.1	23007	17167	18698	97568	82469	93561	47652	41602	53616	13116	15180	24431	--	--
mws0467	5	165.06	119.05	166.063	C9H10O3	[M-H]-	3-(4-Hydroxyphenyl)-propionic acid*	Phenolic acids	Phenolic acids	501-97-3	3	28235	21276	15835	34876	59848	23322	2238.1	9	4512.4	29808	17880	23852	141400	126540	118370	54038	49023	63775	20567	45833	48318	C01744	--
Zmjp000624	6	168.06	150.05	167.058	C8H9NO3	[M+H]+	Pyridoxal	Others	Vitamin	66-72-8	3	35339	34769	35605	92525	69772	96856	142130	162620	106840	32119	45278	50618	33314	46474	44728	36283	39374	39210	75904	64198	61264	C00250	ko00750,ko01100
NK10253223	6	168.06	94.06	167.058	C8H9NO3	[M+H]+	2-Amino-3-methoxybenzoic acid	Phenolic acids	Phenolic acids	3177-80-8	3	28862	26884	32954	79682	54396	63162	111820	120900	83963	27627	33126	37027	30170	39900	42202	26125	32423	30718	63067	53419	55622	C05831	ko00380
mws2125	6	166.98	78.7	167.982	C3H5O6P	[M-H]-	Phosphoenolpyruvate	Organic acids	Organic acids	138-08-9	2	54666	57573	59937	106290	115160	86275	183980	199780	181080	56675	58828	58151	55878	47234	36369	51409	46845	75317	59378	71056	60039	C00074	ko00010,ko00020,ko00400,ko00440,ko00620,ko00710,ko00998,ko01100,ko01110,ko01200,ko01230
MWSmce501	8	167.04	108.02	168.042	C8H8O4	[M-H]-	Protocatechuic Acid Methyl Ester	Phenolic acids	Phenolic acids	2150-43-8	3	159430	153220	158110	62907	84907	69706	48288	37951	31670	166520	181940	160920	214590	196370	220620	229200	229300	218680	86789	106750	104860	--	--
MWSslk066	8	169.05	65.04	168.042	C8H8O4	[M+H]+	3-Hydroxy-4-methoxybenzoic acid	Phenolic acids	Phenolic acids	645-08-9	3	7397.8	5339.2	8387.8	8181	9508	6998.1	2913.1	3439.8	6782.6	7192.3	10755	10676	15101	12047	20751	11724	16137	14043	9492.2	7817.8	14112	--	--
pme0181	6	170.09	124	169.085	C7H11N3O2	[M+H]+	3-Methyl-L-Histidine	Amino acids and derivatives	Amino acids and derivatives	368-16-1	2	78412	87327	76752	102230	144960	130730	226600	264930	235460	138820	115170	203860	48230	38800	51287	68861	61238	39803	62279	111510	68418	C01152	ko00340,ko01100
MWS0933	6	170.09	124.09	169.085	C7H11N3O2	[M+H]+	1-Methylhistidine	Amino acids and derivatives	Amino acids and derivatives	332-80-9	2	55849	36847	33060	44579	74615	57537	84266	95750	119890	53199	54686	91753	21275	11614	23374	25724	29360	28207	40597	43636	39990	--	--
Zmzn000078	7	168.99	78.96	169.998	C3H7O6P	[M-H]-	Dihydroxyacetone phosphate	Others	Saccharides and Alcohols	57-04-5	2	70825	80225	102030	94022	97922	146820	142270	184970	159560	163050	166070	165350	44114	71052	59213	68381	64978	60610	73505	111030	117220	C00111	ko00010,ko00040,ko00051,ko00052,ko00561,ko00562,ko00564,ko00640,ko00710,ko00760,ko01100,ko01110,ko01200,ko01230
mws0024	6	169.01	125	170.022	C7H6O5	[M-H]-	Gallic acid	Phenolic acids	Phenolic acids	149-91-7	1	12959000	9631900	9418600	19571000	19166000	25257000	35444000	43355000	40443000	13772000	10462000	9931500	8765900	7463500	5546200	9390700	8858300	7642700	10283000	14582000	19786000	C01424	--
ML10176345	7	171.03	109.03	172.037	C7H8O5	[M-H]-	3-Dehydroshikimic acid	Organic acids	Organic acids	2922-42-1	2	131980	150080	155710	125430	101340	120140	144610	122940	143230	151200	161100	155550	48362	42317	25210	29130	67645	47561	113690	127880	110240	C02637	ko00400,ko01100,ko01110,ko01230
MWSslk038	5	174.11	114.09	173.105	C8H15NO3	[M+H]+	6-Acetamidohexanoic acid	Organic acids	Organic acids	57-08-9	2	11774	6089.7	9360	29784	21481	27570	22564	26103	20867	21681	28770	13483	38897	37218	33034	17593	17855	12541	12644	11256	15996	--	--
Zmyn000155	9	173.11	131.08	174.1	C7H14N2O3	[M-H]-	N-α-Acetyl-L-ornithine	Amino acids and derivatives	Amino acids and derivatives	6205-08-9	1	1997000	1896600	1732600	2284400	2082100	2282200	2723400	3076300	2532500	1341100	1121600	1396300	3013600	2835700	2505600	2113100	2304500	2015100	1984900	2286200	1853400	C00437	ko00220,ko01100,ko01110,ko01210,ko01230
pme0008	5	176.1	113	175.096	C6H13N3O3	[M+H]+	L-Citrulline	Amino acids and derivatives	Amino acids and derivatives	372-75-8	3	521650	600650	593170	626730	810750	624210	623170	609620	819260	493220	447440	453450	1004800	1071600	1187500	948010	673800	941640	635050	711850	711000	C00327	ko00220,ko01100,ko01110,ko01230
mws4175	6	175.02	85.03	176.032	C6H8O6	[M-H]-	D-Glucurono-6,3-lactone	Others	Saccharides and Alcohols	32449-92-6	3	205460	187090	173420	348170	434940	381420	459470	573460	475730	215490	360190	300650	140090	95313	168350	189800	128820	193490	183200	213590	196880	C02670	ko00053,ko01100
MWSmce690	6	175.02	59.01	176.032	C6H8O6	[M-H]-	Erythorbic Acid; Isoascorbic Acid	Others	Vitamin	89-65-6	1	1066900	1171700	1653700	2157600	2373500	1622300	2920900	4000600	3910100	2100300	1845600	1536700	935870	1073200	960180	1426200	1483900	1654700	867680	1305900	1116600	--	--
Hmfn000531	6	175.02	87.01	176.032	C6H8O6	[M-H]-	L-Ascorbic acid (Vitamin C)	Others	Vitamin	50-81-7	1	3219100	4012800	6515200	14479000	10583000	10591000	23012000	18736000	18844000	4728700	6987500	7989200	3013400	3318000	3933800	4741100	3399300	6825900	3682200	6535300	3685400	C00072	ko00053,ko00480,ko01100,ko01110
Lmbn001754	6	175.06	115.04	176.068	C7H12O5	[M-H]-	3-Isopropylmalic Acid*	Organic acids	Organic acids	921-28-8	3	13886	25261	21714	45406	30294	67663	65788	101540	102070	17946	18682	11586	9897.8	12154	12264	14070	9	18909	17221	28061	28009	C04411	ko00290,ko01100,ko01110,ko01210,ko01230
pmb3101	1	175.06	115	176.068	C7H12O5	[M-H]-	2-Isopropylmalic Acid	Organic acids	Organic acids	49601-06-1	3	17588	25643	17814	67724	45790	55906	69793	112890	78349	24303	14593	7177.7	14175	11992	9589.1	9	9	9	18108	26350	27445	C02504	ko00290,ko00620,ko01100,ko01110,ko01210,ko01230
Zmgn001448	6	175.06	115.04	176.068	C7H12O5	[M-H]-	2-Propylmalic Acid*	Organic acids	Organic acids	-	3	22605	22284	19167	56680	47244	47180	67295	87533	97458	17526	19089	21620	14226	10707	14162	25013	13135	20246	20089	20439	17011	C05994	ko00620
mws0875	4	179.05	76	178.041	C5H10N2O3S	[M+H]+	L-Cysteinyl-L-glycine	Amino acids and derivatives	Amino acids and derivatives	19246-18-5	1	17662	14003	13686	35534	46892	36513	58968	102440	88146	21779	20556	22882	37137	29940	35869	25474	35736	31609	19863	27373	24887	C01419	ko00480,ko01100
Lmgn000242	8	177.04	113.02	178.048	C6H10O6	[M-H]-	4,5,6-Trihydroxy-2-oxohexanoic acid	Organic acids	Organic acids	56742-44-0	3	37626	42331	11916	13744	31452	24615	12610	16690	21304	46885	20005	36805	24970	46274	20618	44036	55367	32390	18067	38193	35866	C01216	ko00052,ko01100
mws1195	6	179.07	147.1	178.063	C10H10O3	[M+H]+	p-Coumaric acid methyl ester*	Phenolic acids	Phenolic acids	3943-97-3	3	133080	175950	178400	283440	264890	270760	322660	444250	300120	180930	185930	175290	152080	152580	153850	134920	150590	129530	175180	206800	221020	--	--
mws1200	1	177	145	178.063	C10H10O3	[M-H]-	Trans-4-Hydroxycinnamic Acid Methyl Ester	Phenolic acids	Phenolic acids	19367-38-5	1	166120	187870	226940	299660	302920	293310	338960	407360	306450	183750	194000	180790	177710	171520	181120	161450	171800	165680	200290	233190	223840	--	--
pmb2795	1	177	145	178.063	C10H10O3	[M-H]-	4-Methoxycinnamic acid*	Phenolic acids	Phenolic acids	830-09-1	3	136380	157410	172410	221790	239130	242110	264770	340190	234100	142380	141790	134380	138670	130640	135690	123890	127210	121340	155510	172700	176630	--	--
pmb0786	1	180.09	163.06	179.079	C6H13NO5	[M+H]+	D-Glucosamine	Others	Saccharides and Alcohols	3416-24-8	3	1152600	754060	963630	3377900	3286900	3112400	2221000	2659300	2364400	2921700	2607700	3036500	2876300	2728500	1627600	1921600	2562000	2525600	1359100	3236700	2168300	C00329	ko00520,ko01100
mws2212	4	179.03	135.05	180.042	C9H8O4	[M-H]-	Caffeic acid	Phenolic acids	Phenolic acids	331-39-5	3	17498	16161	27986	27098	17936	18154	278210	359220	284880	22698	27229	35154	22260	16627	20472	10941	11805	13132	43124	66007	58686	C01197	ko00940,ko01100,ko01110
MWSmce001	8	181.05	107.05	180.042	C9H8O4	[M+H]+	5-Acetylsalicylic acid	Phenolic acids	Phenolic acids	13110-96-8	2	84165	94211	89738	66142	99804	87969	36052	29138	24909	76727	78093	94746	98673	81130	67485	109720	137240	97400	94166	77514	72630	--	--
mws1164	3	179.06	59.01	180.063	C6H12O6	[M-H]-	D-Fructose*	Others	Saccharides and Alcohols	7660-25-5	1	7316500	6387900	5896600	3651500	3428700	4915800	5332600	8823600	6777400	10556000	7964300	10888000	5450900	3678900	3013200	5547400	4229200	2872100	4817000	6633000	6459800	C05003	--
pmf0138	3	179.06	59	180.063	C6H12O6	[M-H]-	D-Mannose*	Others	Saccharides and Alcohols	3458-28-4	1	8453900	9490400	7086600	4244300	3899000	5306000	6669300	9204800	6930600	15309000	11542000	12948000	5721200	4463200	3293500	6571900	5077500	3139700	5784400	8062500	6871200	C00159	ko00051,ko00052,ko00520,ko01100,ko02010
Hmln000297	3	179.05	59.01	180.063	C6H12O6	[M-H]-	Inositol*	Others	Saccharides and Alcohols	87-89-8	1	7749000	7081600	6965600	3420800	3576700	4898700	6366300	8341600	6722500	12255000	10134000	10002000	5864700	3773900	2970900	5142200	4888100	3127300	5342000	6307700	5683000	C00137	ko00052,ko00053,ko00562,ko01100,ko01110,ko02010,ko04070
pmf0139	3	179.06	59	180.063	C6H12O6	[M-H]-	D-Galactose*	Others	Saccharides and Alcohols	59-23-4	1	6178600	5522400	4190000	2640400	1688400	3601300	3486500	6609300	4463900	10345000	6382000	8314500	3316700	2343800	2213500	4243400	3314700	1793300	3948900	5271400	5440700	C00124	ko00052,ko01100
mws4170	3	179.06	59.01	180.063	C6H12O6	[M-H]-	D-Glucose*	Others	Saccharides and Alcohols	14431-43-7	1	8256700	8057500	6484600	4096000	3220000	4743200	5416300	7935700	6922800	12420000	8573500	10626000	5524900	3514900	2990200	5691500	4684700	2981000	5272700	6677000	6968100	C00031	ko00010,ko00030,ko00052,ko00500,ko00520,ko00901,ko01100,ko01110,ko02010
MWS2070	3	179.07	92.03	180.079	C10H12O3	[M-H]-	Propyl 4-hydroxybenzoate	Phenolic acids	Phenolic acids	94-13-3	3	6391.2	4182.7	2806.7	9	2410.3	1548.8	9	9	2106.7	18180	15285	16123	2793.3	2578.6	9	9	9	3316.2	4702.4	5119.1	3591.8	--	--
Lmbn004847	3	179.07	146.04	180.079	C10H12O3	[M-H]-	4-Methoxyphenylpropionic acid	Phenolic acids	Phenolic acids	-	3	12687	11240	12209	9372	9428.9	4801.5	8829.2	1875.9	5707.1	19842	16273	13224	4768.7	2314.9	5704.2	5217.9	2379.1	10795	6647.9	8053.3	10034	--	--
mws0093	3	179.07	146	180.079	C10H12O3	[M-H]-	Coniferyl alcohol	Phenolic acids	Phenolic acids	458-35-5	3	17618	25481	24578	20829	17184	17815	19277	20396	16361	30645	20653	33289	9220.2	10405	10806	20074	16513	13641	18078	17717	14662	C00590	ko00940,ko00998,ko01100,ko01110
mws0250	9	182.08	136.1	181.074	C9H11NO3	[M+H]+	L-Tyrosine	Amino acids and derivatives	Amino acids and derivatives	60-18-4	1	743350	578120	592180	1142400	791160	950590	1625400	1671200	1210900	591480	933470	814350	1463400	2247900	2211100	932290	1615100	1689800	1334500	1232000	1176900	C00082	ko00130,ko00261,ko00350,ko00360,ko00400,ko00460,ko00730,ko00940,ko00950,ko00965,ko00966,ko00970,ko00998,ko01100,ko01110,ko01210,ko01230
MWSHY0042	4	183.07	140.05	182.058	C9H10O4	[M+H]+	Syringaldehyde	Phenolic acids	Phenolic acids	134-96-3	3	2661.8	2415.3	3276.6	2985	4829.9	4442.6	13659	10345	16184	1656.8	3255.6	2783.7	3835.6	3180.6	4699.8	5034.2	5334.3	2114.7	3951.3	3677.9	4727.3	--	--
MWSmce455	8	181.05	107.01	182.058	C9H10O4	[M-H]-	Vanillic acid methyl ester	Phenolic acids	Phenolic acids	3943-74-6	1	199550	224160	214270	223360	221980	219650	60469	63609	55730	207940	192200	190480	271840	256660	282600	300640	274300	295210	191810	227200	225420	--	--
Hmcn006267	8	181.05	107.01	182.058	C9H10O4	[M-H]-	2,6-Dimethoxybenzoic acid	Phenolic acids	Phenolic acids	1466-76-8	1	203130	218890	218790	215750	212640	198290	78694	66194	56062	183500	179820	174080	271290	246560	280450	311830	300860	296090	185180	223740	232750	--	--
pme2596	8	184.06	148	183.053	C8H9NO4	[M+H]+	4-Pyridoxic acid	Others	Vitamin	82-82-6	3	113900	112370	110430	111000	136700	131270	50186	46380	47878	99192	90558	106720	140430	125660	156360	148230	133580	149460	104720	117060	102460	C00847	ko00750,ko01100
MA10002917	7	183.01	109.02	184.012	C6H4N2O5	[M-H]-	2,4-Dinitrophenol	Phenolic acids	Phenolic acids	51-28-5	2	62137	74663	80154	67588	63525	56775	91236	85303	80106	92083	91334	97861	47961	48119	44261	43094	47223	43788	58450	60105	64059	C02496	--
pme0309	6	183.03	124	184.037	C8H8O5	[M-H]-	3-O-Methylgallic Acid	Phenolic acids	Phenolic acids	3934-84-7	1	981920	1199700	1057700	2175100	1965300	2229800	3563000	3935600	3551700	1274800	1098000	1042800	974280	998440	921810	912320	1140600	853770	1636600	1703800	1819300	C05616	--
HJN037	6	183.03	124.02	184.037	C8H8O5	[M-H]-	4-O-Methylgallic Acid	Phenolic acids	Phenolic acids	4319-02-2	1	1033500	1224100	1079300	2176900	2111900	2023100	3898800	3928400	3737600	1216600	1258600	1096300	983740	975330	942160	858430	1077200	982290	1662600	1802700	1712500	--	--
MWSmce230	6	183.03	124.02	184.037	C8H8O5	[M-H]-	Methyl gallate	Phenolic acids	Phenolic acids	99-24-1	1	1004000	1122900	1157100	2295000	1902500	2016500	3812200	3985800	4049300	1370400	1338700	1256500	926830	919680	877160	890340	1074300	910050	1684300	1684700	1651700	--	--
MWSslk083	6	183.06	153.02	184.074	C9H12O4	[M-H]-	4-Hydroxy-3,5-dimethoxybenzyl alcohol	Phenolic acids	Phenolic acids	530-56-3	3	169970	161020	187390	326240	352460	361510	641760	739850	730760	241790	223130	215190	190680	196180	161800	191200	188660	199530	260840	299730	326080	--	--
MWSmce329	6	185.08	125.06	184.074	C9H12O4	[M+H]+	Antiarol; 3,4,5-Trimethoxyphenol	Phenolic acids	Phenolic acids	642-71-7	3	44918	52017	37542	89809	119780	118650	267710	237940	203170	84895	72360	67863	51327	43062	43929	43581	52788	51308	84027	53690	97978	C10765	--
Zmgn000447	6	184.98	78.96	185.993	C3H7O7P	[M-H]-	3-Phospho-D-glyceric acid	Others	Saccharides and Alcohols	820-11-1	3	65022	62719	115120	140220	111410	120680	256480	225450	190760	97514	97075	108660	60874	73057	85776	97900	69912	78933	84730	113760	97094	C00197	ko00010,ko00030,ko00260,ko00270,ko00561,ko00630,ko00710,ko01100,ko01110,ko01200,ko01230
mws5041	6	189.12	86.1	188.116	C8H16N2O3	[M+H]+	L-Glycyl-L-isoleucine*	Amino acids and derivatives	Amino acids and derivatives	19461-38-2	3	30874	32884	34880	83880	66763	67021	121060	136770	122430	36336	35277	42907	12862	24170	23872	31370	26525	25602	61499	53446	46588	--	--
mws0736	6	189.12	86	188.116	C8H16N2O3	[M+H]+	N-Glycyl-L-leucine*	Amino acids and derivatives	Amino acids and derivatives	869-19-2	3	34453	40696	36890	79891	80221	92274	147110	178700	151930	50345	51727	51375	20203	27443	16963	38953	34200	36154	49309	58397	55276	C02155	--
pme0122	6	189.12	126	188.116	C8H16N2O3	[M+H]+	N6-Acetyl-L-lysine	Amino acids and derivatives	Amino acids and derivatives	692-04-6	3	21157	15591	32834	16378	15923	33368	87709	75695	51205	22044	37761	42882	10905	16012	15271	11489	9432.5	19258	38737	27262	24053	C02727	ko00310,ko01100
Zmjp000182	5	189.13	70.07	188.127	C7H16N4O2	[M+H]+	N-Monomethyl-L-arginine	Amino acids and derivatives	Amino acids and derivatives	17035-90-4	1	3436500	3035900	2591700	3182900	4998100	4496600	3107100	3982100	4536500	3351100	1816700	2499600	5589000	5289700	5302200	4645800	3667100	4118800	2421100	4089900	3545100	C03884	--
pme3388	5	189.13	144	188.127	C7H16N4O2	[M+H]+	Homoarginine	Amino acids and derivatives	Amino acids and derivatives	156-86-5	1	476990	461840	407580	516410	817090	660240	588520	700350	759130	423700	239800	344310	917460	773090	879460	541140	646780	752110	398510	618310	424920	C01924	--
Zmzp000145	5	189.16	84.08	188.152	C9H20N2O2	[M+H]+	Trimethyllysine	Amino acids and derivatives	Amino acids and derivatives	23284-33-5	1	881830	1131500	890360	1951000	2130200	2124600	1002400	1360200	1245700	680590	524570	574810	1719000	1217700	1741600	1598700	1246600	1180300	1191300	1175300	1155500	C03793	ko00310,ko01100
pme0075	6	188.06	128	189.064	C7H11NO5	[M-H]-	N-Acetyl-L-glutamic acid	Amino acids and derivatives	Amino acids and derivatives	1188-37-0	1	96374	78772	72809	97485	75228	100680	186760	142010	117350	51500	61488	87902	48144	41462	46719	60246	41231	50165	82913	76953	77649	C00624	ko00220,ko01100,ko01110,ko01210,ko01230
pme0278	4	191.1	128	190.095	C7H14N2O4	[M+H]+	2,6-Diaminooimelic acid	Organic acids	Organic acids	583-93-7	3	14564	16000	17430	15523	16885	16208	29893	34329	36519	18180	25368	12785	22556	27647	21542	25054	16863	14479	15330	16805	14619	C00666	ko00300,ko01100,ko01110,ko01230
mws1189	2	193.04	72.8	194.033	C6H10O7	[M-H]-	D-Galacturonic acid*	Organic acids	Organic acids	685-73-4	1	64688	137500	57894	49902	60765	37769	17204	23314	16714	105130	106380	148780	36456	51499	53979	55096	73927	56480	61330	95472	64627	C00333	ko00040,ko00053,ko00520,ko01100,ko02010
pme3705	2	193.04	73	194.043	C6H10O7	[M-H]-	D-Glucoronic acid*	Others	Saccharides and Alcohols	6556-12-3	1	71123	73282	40483	73515	61016	87694	44413	35208	21880	153960	72196	116740	53771	32895	63345	60485	60184	78037	49203	84638	36249	C00191	ko00040,ko00053,ko00520,ko00562,ko01100
MWSmce632	3	195.06	93.03	194.058	C10H10O4	[M+H]+	Vanillin acetate	Phenolic acids	Phenolic acids	881-68-5	2	161600	211410	166640	8235.1	10382	6281.3	9	9	9	103840	103680	111220	8484.4	13698	10409	33008	31358	24523	43369	55586	62100	--	--
MWS1771	4	196.1	91.05	195.09	C10H13NO3	[M+H]+	L-Tyrosine methyl ester	Amino acids and derivatives	Amino acids and derivatives	1080-06-4	3	92557	85143	98162	156040	154410	145760	372470	393770	348820	104230	100260	103810	135200	152170	146490	124730	132060	147270	137550	154030	177570	C03404	--
pme0534	4	195.05	74.9	196.058	C6H12O7	[M-H]-	Gluconic acid	Others	Saccharides and Alcohols	526-95-4	1	619470	676180	569170	937840	849630	1044200	1470800	2151400	1689100	1050700	848010	453030	781550	800940	693810	762870	849850	732410	830770	888260	971320	C00257	ko00030,ko01100,ko01110,ko01200
Zmzn000079	6	199	78.96	200.009	C4H9O7P	[M-H]-	D-Erythrose-4-phosphate	Others	Saccharides and Alcohols	585-18-2	3	28427	34729	39429	39346	26441	44420	78536	58413	52524	27695	42000	33552	30422	26213	29714	36863	20183	27030	43955	34739	37841	C00279	ko00030,ko00400,ko00710,ko00750,ko00998,ko01100,ko01110,ko01200,ko01230
pmb2640	3	199.17	199.17	200.178	C12H24O2	[M-H]-	Dodecanoic acid (Lauric acid)	Lipids	Free fatty acids	143-07-7	1	25424	16268	20397	22477	17193	18728	13182	15464	18034	58551	40615	41391	11911	11998	14996	14206	12707	11566	56796	36339	33457	C02679	ko00061,ko01100,ko01110
mws5037	6	203.14	86.1	202.132	C9H18N2O3	[M+H]+	L-Alanyl-L-leucine	Amino acids and derivatives	Amino acids and derivatives	3303-34-2	3	94663	89568	108710	105680	102480	123310	203220	206360	176940	70903	81697	81627	55278	52948	59798	58347	63863	58135	86336	83690	96620	--	--
NK10251888	5	203.15	70.07	202.143	C8H18N4O2	[M+H]+	NG,NG-Dimethyl-L-arginine	Amino acids and derivatives	Amino acids and derivatives	30315-93-6	1	386200	359610	303210	680150	948720	909070	454710	629110	526250	282550	245940	357070	757130	642210	818490	586700	615980	755130	298950	539130	543020	C03626	--
MWS5164	5	203.15	70.07	202.143	C8H18N4O2	[M+H]+	N,N'-Dimethylarginine;SDMA	Amino acids and derivatives	Amino acids and derivatives	30344-00-4	1	455460	498650	415500	915230	1200900	1050000	570200	660000	662850	400680	385840	439180	1007300	827570	1041900	872290	815900	941980	486320	692810	631610	--	--
mws0282	4	203.08	116.05	204.09	C11H12N2O2	[M-H]-	L-Tryptophan	Amino acids and derivatives	Amino acids and derivatives	73-22-3	1	160470	226110	271790	361900	336340	270600	1026800	1099200	885570	235610	211120	212430	255550	254610	316890	191160	247530	299500	264540	248680	229710	C00078	ko00260,ko00380,ko00400,ko00901,ko00966,ko00970,ko00998,ko01100,ko01110,ko01210,ko01230
Zmtn001464	8	204.03	160.04	205.038	C10H7NO4	[M-H]-	4,8-Dihydroxyquinoline-2-carboxylic acid	Organic acids	Organic acids	59-00-7	3	142170	147620	187700	155920	135270	174810	96510	99724	72284	180200	148290	164710	156380	159450	181770	193030	169110	175410	159570	185720	143010	C02470	ko00380
MWSslk120	5	208.1	120.08	207.09	C11H13NO3	[M+H]+	N-Acetyl-DL-phenylalanine	Amino acids and derivatives	Amino acids and derivatives	2901-75-9	3	26182	29166	27490	39075	43993	40329	24873	24466	25770	26496	20982	23134	81288	71156	76656	36672	41811	41659	34120	29916	33606	--	--
MWSmce083	6	207.07	133.03	208.074	C11H12O4	[M-H]-	Ferulic acid methyl ester	Phenolic acids	Phenolic acids	2309-07-1	1	90892	109320	128510	246960	228170	250120	655170	694440	543570	95690	94373	98838	93942	82601	91605	98124	108430	102910	224900	207950	215340	--	--
MWSmce332	3	209.08	191.07	208.074	C11H12O4	[M+H]+	3,4-Dimethoxycinnamic acid	Phenolic acids	Phenolic acids	14737-89-4	3	4645.6	6855.9	6394	2626.7	2488.1	2089.2	2721.4	2829.4	3036.2	3919.2	2247.9	3460.4	2420	3156.1	2532.1	2359.2	2242.8	2810.3	2890.1	3998.8	2782	--	--
MWSmce355	7	211.06	181.01	212.068	C10H12O5	[M-H]-	Methyl Syringate	Phenolic acids	Phenolic acids	884-35-5	3	916.09	2035.7	880.94	9	9	9	689.03	2173	723.92	1038.9	806.41	646.92	405.04	9	9	562.6	9	9	970.92	1536.2	880.73	--	--
Cmsp002787	8	227.09	181.05	226.084	C11H14O5	[M+H]+	3,4'-Dihydroxy-3',5'-dimethoxypropiophenone	Phenolic acids	Phenolic acids	136196-47-9	2	915300	821990	672210	790030	925030	886050	334660	425010	263570	829450	874630	817890	1014400	1232400	1195100	939000	935390	941440	876320	932360	993550	--	--
Lmlp002765	5	229.12	201.13	228.115	C15H16O2	[M+H]+	Stilbostemin B	Phenolic acids	Phenolic acids	162411-67-8	1	51056	48547	60259	78139	76080	85440	29277	40336	35527	67365	66247	70646	101680	93128	87531	67356	63636	67666	54333	68369	64293	--	--
mws0119	7	227.2	227.2	228.209	C14H28O2	[M-H]-	Myristic Acid	Lipids	Free fatty acids	544-63-8	1	1418100	1137500	1217400	722040	794120	751080	1533000	2040900	2198000	1091500	1003000	1012300	548830	411540	410840	423680	413120	472920	1210400	983770	935060	C06424	ko00061,ko01100
MWS2910	8	242.11	126.07	241.106	C10H15N3O4	[M+H]+	5-Methyl-2'-Deoxycytidine	Nucleotides and derivatives	Nucleotides and derivatives	838-07-3	3	17951	19803	16146	21899	14484	22461	11674	8971	10089	22120	22529	29005	24222	35361	28623	21849	24936	20263	19936	24133	24547	C03592	--
MWS2430	7	241.22	241.21	242.225	C15H30O2	[M-H]-	13-methylmyristic acid	Lipids	Free fatty acids	2485-71-4	3	21858	14190	13988	10874	5766.9	9296.5	17366	14406	22494	14516	12916	11300	8586.4	7249.4	2982.9	6154.3	7862.9	8872.5	24763	21525	11382	--	--
pme3732	9	244.09	112	243.086	C9H13N3O5	[M+H]+	Cytidine	Nucleotides and derivatives	Nucleotides and derivatives	65-46-3	3	72177	86518	60753	95620	74550	102040	106250	129740	121840	125810	86691	102640	63222	80397	69465	151410	113040	177520	87314	98201	88962	C00475	ko00240,ko01100,ko02010
MWSmce295	7	245.07	113.03	244.07	C9H12N2O6	[M+H]+	1-beta-D-Arabinofuranosyluracil	Nucleotides and derivatives	Nucleotides and derivatives	3083-77-0	2	9838.7	6345.8	20954	8434.8	10553	9251.8	24515	27539	27474	8863.1	18062	20418	3076.9	10311	3926.6	16093	7401.3	8776.7	12286	9336.6	10550	C16908	--
MWSmce116	8	252.1	136.06	251.102	C10H13N5O3	[M+H]+	5'-Deoxyadenosine	Nucleotides and derivatives	Nucleotides and derivatives	4754-39-6	3	146320	118360	137200	114080	144170	111510	48552	54194	68796	131710	138560	128150	165240	154890	150500	183540	153300	130930	124770	117950	143380	C05198	--
pme3961	6	252.11	136	251.102	C10H13N5O3	[M+H]+	2'-Deoxyadenosine	Nucleotides and derivatives	Nucleotides and derivatives	958-09-8	1	58126	52295	76353	284820	329760	259300	631130	592220	637160	89062	87488	83798	50510	53896	43749	49576	49755	38734	147970	149990	171380	C00559	ko00230,ko01100,ko02010
pma3101	4	256.08	124.1	256.082	C11H14NO6+	[M]+	Nicotinate D-ribonucleoside	Others	Vitamin	17720-18-2	3	202780	262260	224280	355070	286440	349650	1461100	1156300	1347600	402900	417950	523550	482790	426040	512680	545490	696050	575740	526060	410360	596580	C05841	ko00760,ko01100
Zmyn000110	8	258.04	78.96	259.046	C6H14NO8P	[M-H]-	D-Glucosamine 1-phosphate	Others	Saccharides and Alcohols	2152-75-2	3	13750	15232	18472	15654	14539	15390	9502.8	7474.9	4576.9	11605	23570	13098	18287	12550	19001	21998	17977	20582	11354	20543	16001	C06156	ko00520,ko01100
mws0866	6	259.02	97	260.03	C6H13O9P	[M-H]-	D-Glucose 6-phosphate*	Others	Saccharides and Alcohols	56-73-5	1	1755400	1827400	1951800	3306300	2981200	3433100	5814800	6954700	4568700	2390600	2243100	2383000	2390600	2234800	2413500	1936600	1592400	1640600	2395400	3043200	3111100	C00092	ko00500,ko00562,ko00998,ko01100,ko01110
MWS2442	6	259.02	96.97	260.03	C6H13O9P	[M-H]-	D-Fructose 6-Phosphate	Others	Saccharides and Alcohols	643-13-0	1	1500100	1410600	1557200	2198200	2278700	2648400	4783100	5242100	3669500	2205300	1685000	1961300	1851100	1780600	1934000	1495600	1420200	1386300	2399100	2509000	2234700	C00085	ko00052,ko00500,ko00710,ko01100,ko01110,ko01200
mws1090	6	259.02	97	260.03	C6H13O9P	[M-H]-	Glucose-1-phosphate*	Others	Saccharides and Alcohols	59-56-3	1	1495000	1388400	1528200	2360200	2176700	3063600	4532500	5434400	4015400	1766800	1410500	1774900	2003700	1401600	2166700	1630700	1398900	1102200	2319700	2193300	2508100	C00103	ko00010,ko00040,ko00052,ko00500,ko00520,ko00523,ko00561,ko01100,ko01110
MWS4309	6	262.12	188.07	261.111	C13H15N3O3	[M+H]+	Glycyl-tryptophan	Amino acids and derivatives	Amino acids and derivatives	2390-74-1	3	31243	31077	27275	46919	38217	46502	60207	75175	59961	45661	42777	44939	32862	33129	24039	35558	31213	38509	36602	41682	39134	--	--
Zmpn000095	4	261.04	78.96	262.045	C6H15O9P	[M-H]-	Sorbitol-6-phosphate	Others	Saccharides and Alcohols	20479-58-7	3	23035	15638	22780	24837	25552	30739	49994	42139	33402	16695	21968	26086	26766	29964	24186	21895	15337	26889	20059	31539	24990	C01096	ko00051,ko01100
pme0230	4	268.1	136.06	267.097	C10H13N5O4	[M+H]+	Adenosine	Nucleotides and derivatives	Nucleotides and derivatives	58-61-7	1	1498800	2001600	2076900	1366300	1504300	1525200	4479000	5547000	4469300	1944500	1419800	2021100	1101600	899790	1080300	1252200	1288400	1179600	1901900	2167400	1882400	C00212	ko00230,ko01100,ko02010
pme1184	1	268.1	152	267.097	C10H13N5O4	[M+H]+	2'-Deoxyguanosine	Nucleotides and derivatives	Nucleotides and derivatives	961-07-9	3	19949	21195	28574	39240	30939	38420	32055	28242	32166	18882	26962	21261	7497.7	11271	5625.5	17106	17728	15362	20271	18884	21682	C00330	ko00230,ko01100,ko02010
pme1119	2	269.09	137	268.081	C10H12N4O5	[M+H]+	Inosine	Nucleotides and derivatives	Nucleotides and derivatives	58-63-9	3	126240	99916	70486	46131	40303	47813	49423	16254	33155	99237	112360	68283	43614	44101	21111	90723	76713	65382	86350	49901	71475	C00294	ko00230,ko01100,ko02010
MWSmce675	8	271.08	108.02	272.09	C12H16O7	[M-H]-	Arbutin	Phenolic acids	Phenolic acids	497-76-7	1	263250	204080	254680	98091	145420	109280	74360	48836	63995	185260	279300	276130	400790	392970	437590	314530	321190	403880	265010	187490	190890	C06186	ko00010
Lmmn003323	4	271.23	225.22	272.235	C16H32O3	[M-H]-	2-Hydroxyhexadecanoic acid	Organic acids	Organic acids	764-67-0	3	44842	38469	39620	18220	16994	21641	77180	102940	119830	35704	32083	28672	16956	16644	11777	16535	15671	16615	51924	35714	33001	--	--
pmb0889	4	279.23	95.1	278.225	C18H30O2	[M+H]+	Punicic acid (9Z,11E,13Z-octadecatrienoic acid)	Lipids	Free fatty acids	544-72-9	1	162290	172780	242360	130560	156710	145570	411220	492290	467020	206070	195040	206970	108100	107490	103300	142100	119160	118120	166890	201470	204400	C08364	--
MWS4354	5	282.12	150.08	281.112	C11H15N5O4	[M+H]+	N6-methyladenosine	Nucleotides and derivatives	Nucleotides and derivatives	1867-73-8	3	15118	21111	17022	22633	22426	24701	9733.2	11718	11765	15802	15667	18345	28218	25145	27046	26081	25832	28413	19210	17740	20183	--	--
Hmhp001812	4	282.12	136.06	281.112	C11H15N5O4	[M+H]+	2'-O-Methyladenosine	Nucleotides and derivatives	Nucleotides and derivatives	2140-79-6	1	382450	344150	497160	1220300	1161000	1286200	3451200	4289800	3571300	460250	496230	439670	711640	637010	705310	999270	1054200	1150000	979490	1233600	1170200	--	--
mws2623	3	281.25	281.25	282.256	C18H34O2	[M-H]-	11-Octadecanoic acid(Vaccenic acid)	Lipids	Free fatty acids	506-17-2	1	1289400	1272300	1047900	430920	532590	470680	583780	616300	575730	620950	878890	671880	521610	493170	510410	506410	594530	568610	1315000	720010	593670	C21944	--
Hmqp002567	5	284.13	147.04	283.12	C17H17NO3	[M+H]+	P-Hydroxycinnamic acid p-hydroxyphenethylamine	Phenolic acids	Phenolic acids	-	3	1614.6	1075.4	1097.8	2998.4	1751.9	3193.2	1068.1	1134.2	1139.6	1386.8	1571	887.53	4945.6	3308.7	3801.1	1586.7	2269.8	2812.9	1236.6	1695.4	1384.3	--	--
mws0668	3	283.07	151	284.076	C10H12N4O6	[M-H]-	Xanthosine	Nucleotides and derivatives	Nucleotides and derivatives	146-80-5	1	202400	113010	182680	78233	46808	88544	64258	70374	54491	165340	100890	179420	58473	59765	44164	112720	71970	56531	111910	120520	108600	C01762	ko00230,ko00232,ko01100,ko01110,ko02010
pma1751	1	286.09	124	285.085	C12H15NO7	[M+H]+	N-(beta-D-Glucosyl)nicotinate	Others	Vitamin	-	3	134440	144370	196100	1030200	1077500	974480	997320	1170300	1162600	166080	160050	129990	114230	105730	113160	119960	126990	118540	318550	327940	355190	--	--
Lmyn001519	4	285.03	133.02	286.032	C11H10O9	[M-H]-	L-Malic acid-2-O-gallate	Phenolic acids	Phenolic acids	-	3	49499	68958	41050	174840	124750	101580	486800	452560	533970	41533	30311	36287	23689	20401	37554	26007	18026	29822	134790	104590	89015	--	--
Hmhn000927	8	287.08	125.02	288.085	C12H16O8	[M-H]-	Phloroglucinol-1-O-β-D-glucopyranoside	Phenolic acids	Phenolic acids	-	1	56565	70140	122330	75053	58628	37955	38194	34274	25619	62214	65004	71260	82890	94459	145100	75966	139920	73484	86787	93710	60051	--	--
Lmyn007883	7	287.22	287.22	288.23	C16H32O4	[M-H]-	9,16-Dihydroxypalmitic acid	Lipids	Free fatty acids	38076-49-2	3	288570	232100	233410	144890	118480	133790	350040	434770	349120	321950	339540	313600	262770	242670	293110	263090	248980	223320	261640	240300	213920	--	--
pmn001686	7	287.22	241.22	288.23	C16H32O4	[M-H]-	10,16-Dihydroxypalmitic acid	Lipids	Free fatty acids	3233-90-7	1	5836.1	5847.4	5110.9	3735.2	2383.2	2102.7	7263.8	9634.8	7691.1	8303.9	6696.1	7419.8	4569	5914.9	6415.8	6530.9	5580	3740.1	5054.5	4377.1	4243.4	C08285	ko00073
Lmyn003835	2	289.04	137.02	290.043	C14H10O7	[M-H]-	4-(3,4,5-Trihydroxybenzoxy)benzoic acid	Phenolic acids	Phenolic acids	-	3	8406000	8345400	6951300	4912000	4366500	5462200	3233100	4091900	3548300	6086600	6741000	6103600	5196300	4848400	5376900	4485800	5626000	5603900	6596600	5693800	5388000	--	--
pmb2657	6	289.1	97.1	290.123	C10H18N4O6	[M-H]-	Argininosuccinic acid	Organic acids	Organic acids	2387-71-5	3	35886	35755	40123	46749	34036	40442	61876	69437	61426	47491	28226	39124	27792	29614	29477	15406	23932	20221	35976	33815	36065	C03406	ko00220,ko00250,ko01100,ko01110,ko01230
MWSmce689	2	293.25	95.09	292.24	C19H32O2	[M+H]+	Methyl linolenate	Lipids	Free fatty acids	301-00-8	3	6920.4	10235	8523.7	5957	7160.3	6829	9	9	9	13489	18729	16357	10731	10936	8738.7	7383.9	13166	10847	10867	9138.4	10587	--	--
Zmpn003368	3	293.21	195.14	294.219	C18H30O3	[M-H]-	13S-Hydroxy-9Z,11E,15Z-octadecatrienoic acid	Lipids	Free fatty acids	87984-82-5	2	19623	22888	31315	10834	9613.4	10485	8726	8898.7	11782	36790	24204	25996	3637.1	3417.8	4884.1	4820.2	7460	7427.8	23917	18313	13275	C16316	ko00592
Lmbn005369	7	295.23	195.14	296.235	C18H32O3	[M-H]-	13(S)-HODE;13(S)-Hydroxyoctadeca-9Z,11E-dienoic acid*	Lipids	Free fatty acids	10219-69-9	1	45495	35038	54967	27786	32610	30540	34857	39460	50463	48950	32565	38986	15804	16064	16872	19510	19559	20645	49977	39346	26316	C14762	ko00591
Rfmb091	7	295.23	195.14	296.235	C18H32O3	[M-H]-	9S-Hydroxy-10E,12Z-octadecadienoic acid*	Lipids	Free fatty acids	15514-85-9	1	47945	39796	58912	26978	30249	29739	37946	37884	51439	49185	34169	41820	18604	16411	15925	18311	19614	20930	46417	41778	26625	C14767	ko00591
mws0131	8	297.32	251.14	296.308	C20H40O	[M+H]+	Phytol	Lipids	Free fatty acids	7541-49-3	2	9695.6	9581	7126.9	12586	9539.4	7611.8	5064.7	6482	6406.1	10761	9380.6	9784.1	11895	10854	9588.6	14999	11802	9283.5	11427	11415	9882.5	C01389	--
pme1474	6	298.1	136	297.09	C11H15N5O3S	[M+H]+	5'-Deoxy-5'-(methylthio)adenosine	Nucleotides and derivatives	Nucleotides and derivatives	2457-80-9	1	3509100	3993300	4508000	6796600	5800300	6953000	12114000	13372000	14175000	5649800	5663700	5517900	2996400	2625900	3052600	2973600	2551500	2463700	5341300	4920900	5767500	C00170	ko00270,ko00908,ko01100
pmf0297	7	297.32	183.1	298.324	C20H42O	[M-H]-	1-Eicosanol	Lipids	Free fatty acids	629-96-9	3	7330.1	5463.3	5456.5	4805.2	4143.1	4758	7248.8	6981.6	8139.7	5569	3457.4	3965.3	2876.3	4362.7	3360.6	5111.4	3718.8	2180.6	5136.1	6321.7	3472.3	--	--
Zmhn001358	3	299.08	137.02	300.084	C13H16O8	[M-H]-	4-O-Glucosyl-4-hydroxybenzoic acid	Phenolic acids	Phenolic acids	-	1	331010	423180	426860	135010	135780	162050	109060	104020	144210	372830	258490	271910	138960	128490	123600	118880	139080	108400	266440	264000	210170	--	--
pmb3142	2	299.1	137.1	300.085	C13H16O8	[M-H]-	Salicylic acid-2-O-glucoside	Phenolic acids	Phenolic acids	10366-91-3	3	127870	162440	139890	77352	55443	47412	41267	52700	50300	106800	207770	142190	90194	95227	86102	76516	102350	130760	131270	59943	94567	--	--
Lmsn002247	3	299.08	137.02	300.085	C13H16O8	[M-H]-	1-O-Salicyloyl-β-D-glucose	Phenolic acids	Phenolic acids	60517-74-0	1	315370	332240	343680	124760	130520	117120	102970	115730	151360	397750	256150	222520	132310	118270	116200	93204	105200	80893	187920	171300	189110	--	--
Hmtn001302	2	299.08	137.02	300.085	C13H16O8	[M-H]-	Glucosyloxybenzoic acid	Phenolic acids	Phenolic acids	-	1	4630200	4454400	3667100	2899700	2869600	2961100	1522900	1571500	1309200	2643800	2630400	2540100	2741000	2811900	2345400	2787600	2631000	3444900	3571100	2901900	2974800	--	--
MWS5235	7	299.26	253.25	300.266	C18H36O3	[M-H]-	12-Hydroxyoctadecanoic acid	Lipids	Free fatty acids	106-14-9	3	11977	10734	8738.6	6505.8	6920.4	6722	14031	10677	12553	11156	7743.6	8707.4	6617.9	6259	5511.8	6777.7	6084.4	5475.8	12484	7454.3	7356.7	--	--
pme1373	4	306.05	110	307.057	C9H14N3O7P	[M-H]-	2'-Deoxycytidine-5'-monophosphate	Nucleotides and derivatives	Nucleotides and derivatives	1032-65-1	3	3101.1	4176	5612.5	16642	8917.4	4548.2	36518	49575	19276	7295.3	7003.4	8394.4	10221	9251.3	7701.5	12923	3508.4	13746	7939.9	12335	8876.7	C00239	ko00240,ko01100
pme1086	4	306.08	143	307.084	C10H17N3O6S	[M-H]-	Glutathione reduced form	Amino acids and derivatives	Amino acids and derivatives	70-18-8	1	150370	176490	216530	626740	569550	489460	1508500	1304000	927100	229150	256380	267010	378330	291460	403710	312980	290290	359090	428360	406200	344650	C00051	ko00270,ko00480,ko01100,ko02010
pmn001610	3	307.26	307.3	308.272	C20H36O2	[M-H]-	Eicosadienoic acid	Lipids	Free fatty acids	5598-38-9	1	135550	163170	193530	67048	82705	78010	64715	94040	99758	89781	116550	92751	84678	80079	87395	73993	82881	87173	225720	139500	126210	C16525	ko01040
Zmzn003953	7	309.2	227.2	310.214	C18H30O4	[M-H]-	13(s)-hydroperoxy-(9z,11e,15z)-octadecatrienoic acid	Lipids	Free fatty acids	67597-26-6	3	10379	6129.1	8763.2	4368.4	4581.2	4165.2	10925	13024	13444	6844	5925.3	5346.8	2655.8	3076.9	1974.3	3018.9	2631.3	2942.7	8368.6	5860.6	4976.4	C04785	ko00592,ko01100,ko01110
Zmyn004449	7	309.21	171.1	310.214	C18H30O4	[M-H]-	9-Hydroxy-12-oxo-10(E),15(Z)-octadecadienoic acid	Lipids	Free fatty acids	-	1	4403.1	3637.7	3390.7	2769.4	2274.9	1830.4	6636.2	6499.8	6538.8	4122	4569.6	3458.9	1809.4	2523.4	1869.8	2294.1	2494	2660.8	5523.7	4848.2	3487.4	C21923	ko00592,ko01110
Lmcp002302	6	312.13	180.09	311.123	C12H17N5O5	[M+H]+	N6-(2-Hydroxyethyl)adenosine	Nucleotides and derivatives	Nucleotides and derivatives	4338-48-1	3	17203	24053	18748	38585	39498	42238	85354	91215	89733	21390	19384	16529	13163	11947	16117	27457	23002	24579	27117	31571	32116	--	--
pme3967	4	312.13	180	311.123	C12H17N5O5	[M+H]+	2-(Dimethylamino)guanosine	Nucleotides and derivatives	Nucleotides and derivatives	2140-67-2	2	17074	19991	23443	34519	33422	44177	89850	114310	83740	23014	19361	20398	12504	11201	15358	31814	29457	27849	26648	32151	24457	--	--
pmb2804	7	311.1	171.3	312.23	C18H32O4	[M-H]-	13S-Hydroperoxy-9Z,11E-octadecadienoic acid	Lipids	Free fatty acids	33964-75-9	3	13717	11245	14925	7875.3	7665.3	6972.6	18816	20080	20662	13073	11480	9037.8	6385.4	6320	7559	7849.7	8692.3	7980.4	18607	12400	11410	C04717	ko00591,ko01100
MWS80006	3	311.22	293.21	312.23	C18H32O4	[M-H]-	9-Hydroperoxy-9Z,11E-Octadecadienoic Acid	Lipids	Free fatty acids	5502-91-0	3	4221.2	2744.1	2303.2	1583	1347.2	1614.2	2271.1	2174.1	2104.9	3479.3	1454.3	1506.9	2100.6	1388.4	1056.6	980.5	1720.7	1501.4	4301.9	2750.9	1632.9	C14827	ko00591,ko01100
Rfmb087	4	311.22	293.21	312.23	C18H32O4	[M-H]-	9-Hydroxy-13-oxo-10-octadecenoic Acid	Lipids	Free fatty acids	-	3	9888.6	11746	13269	5494.2	8337	8863.6	23243	21303	20656	9994.8	9743.6	10380	7538.7	5431	5006.6	7422.2	6488.7	7080.9	12133	12290	12354	--	--
Lmyn002403	1	313.09	101.02	314.1	C14H18O8	[M-H]-	Mandelic acid-β-glucoside	Phenolic acids	Phenolic acids	-	3	15943	8614.3	11192	27734	42438	45822	65963	71000	58797	7799.9	9587.3	8906.1	17219	16080	8617.9	19581	13337	15911	18209	21968	17382	--	--
Cmzp002057	2	315.12	255.1	314.1	C14H18O8	[M+H]+	6-O-Acetylarbutin	Phenolic acids	Phenolic acids	10338-88-2	3	7760.4	10543	13353	12894	14528	13859	8280.8	11996	4077.6	25266	25251	16942	12176	13312	12754	11396	14472	12169	15566	10686	9335.9	--	--
Lmbn005487	4	313.24	251.24	314.246	C18H34O4	[M-H]-	12,13-DHOME; (9Z)-12,13-Dihydroxyoctadec-9-enoic acid	Lipids	Free fatty acids	263399-35-5	3	3505.2	1842.9	2186.6	2710.3	1359.5	1619.2	4427.2	4250	6177.1	3921.7	1291.3	1848.3	2504.4	1596.6	1885.5	2291.4	1122.9	1095.5	4121.6	1827.5	3035.6	C14829	ko00591
pmn001367	8	315.07	153.02	316.079	C13H16O9	[M-H]-	Protocatechuic acid-4-O-glucoside*	Phenolic acids	Phenolic acids	-	1	670180	446660	827040	519910	499390	493590	317530	320590	323850	455290	567700	525240	569740	530270	615550	637070	643080	1262000	603860	398360	475590	--	--
pmb2871	8	315.07	153	316.079	C13H16O9	[M-H]-	1-O-Gentisoyl-D-glucoside*	Phenolic acids	Phenolic acids	23445-11-6	1	374080	348950	541510	354630	365970	341210	214680	291540	233830	337270	391930	356080	390590	416000	468670	450860	400220	676900	469040	264960	307290	--	--
Hmtn001120	5	315.11	153.06	316.116	C14H20O8	[M-H]-	5-(2-Hydroxyethyl)-2-O-glucosylphenol	Phenolic acids	Phenolic acids	-	1	291480	227250	209960	263260	282240	312110	241760	283720	197090	208510	175880	191200	400740	425600	419050	407780	483680	378070	311570	275650	274580	--	--
pmb0751	3	321.1	147.3	320.09	C16H16O7	[M+H]+	Trans-5-O-(p-Coumaroyl)shikimate	Phenolic acids	Phenolic acids	-	3	68473	73728	72562	38117	37038	36827	32195	34857	26065	59798	72068	71370	28403	23355	28781	33637	30917	28256	41352	40843	40041	C02947	ko00940,ko00941,ko00945,ko01100,ko01110
MWS20199	6	323.04	153.02	322.032	C14H10O9	[M+H]+	Digallic acid	Phenolic acids	Phenolic acids	536-08-3	2	312630	415690	280340	1219900	1005300	1048100	3822000	3840500	3554700	276750	261890	224130	228240	172610	171270	206960	284700	176310	394470	547020	787950	C01572	--
MWSslk257	3	324.06	112.05	323.052	C9H14N3O8P	[M+H]+	Cytidine 5'-monophosphate(Cytidylic acid)	Nucleotides and derivatives	Nucleotides and derivatives	63-37-6	3	6375.6	14624	6587	10260	12456	9334.5	5811.3	17669	15506	11175	21962	25708	9	10889	7338.7	8202.9	16147	14453	8569.3	12466	7393.2	C00055	ko00240,ko01100
Hmqp006023	3	326.27	309.27	324.266	C20H36O3	[M+H]+	Ethyl 9-Hydroxy-10,12-octadecadienoic acid	Lipids	Free fatty acids	-	3	1931.3	2285.5	2060.2	1095	620.6	804.71	1095.1	1356.1	991.48	1591.6	1365.8	2193.8	1551	767.09	1231.5	1224.9	1010	1531.6	1910.7	1446.6	1377.4	--	--
Hmhn003067	7	325.09	119.05	326.1	C15H18O8	[M-H]-	Phenylpropionic acid-O-β-D-glucopyranoside	Phenolic acids	Phenolic acids	-	1	93418	114550	116640	88029	72568	72540	131310	137950	127110	174290	100530	132780	62169	59480	54632	74065	64339	63283	106470	75085	81330	--	--
Hmsn002272	5	327.11	165.05	328.116	C15H20O8	[M-H]-	Demethyl coniferin	Phenolic acids	Phenolic acids	-	2	162950	106100	119860	168950	159280	176430	37798	48682	29024	79649	55501	78740	151110	136160	138850	145350	162730	108270	159790	114930	133530	--	--
pmn001691	7	327.22	291.2	328.225	C18H32O5	[M-H]-	9,12,13-Trihydroxy-10,15-octadecadienoic acid	Lipids	Free fatty acids	-	1	3418.8	2869.4	4385.2	1467.8	2913.9	9	8489.7	5948.9	6147.3	4110.5	3763.6	4130.8	837.3	1373.5	9	9	9	9	2852	3012.6	3004.7	--	--
Hmqn003054	4	329.23	311.23	330.24	C18H34O5	[M-H]-	9,10,11-Trihydroxy-12-octadecenoic acid	Lipids	Free fatty acids	61911-67-9	1	2165.2	3181.9	2449	1703	2986.6	1732.6	9031.9	7029.5	6698	1643	2276.4	2521.2	2596.5	1677.2	1304.7	2013.7	1727.6	1209.2	3229	2439.4	3510	--	--
pmn001694	4	329.23	229.15	330.241	C18H34O5	[M-H]-	9,10,13-Trihydroxy-11-Octadecenoic Acid	Lipids	Free fatty acids	29907-57-1	1	36894	32614	39733	24219	34039	27069	129960	92865	106250	37267	32247	33493	19719	19021	22974	24106	26957	24843	45124	39482	41178	C14835	ko00591
Lmbn003970	4	329.23	211.14	330.241	C18H34O5	[M-H]-	9,12,13-TriHOME; 9(S),12(S),13(S)-Trihydroxy-10(E)-octadecenoic acid	Lipids	Free fatty acids	97134-11-7	2	53082	53882	57784	38174	54167	34713	194270	148560	135580	53174	51064	46731	35067	31359	32359	43182	35156	32220	67035	54062	57168	C14833	ko00591
mws0930	5	329.25	285.26	330.256	C22H34O2	[M-H]-	Docosapentaenoic acid	Lipids	Free fatty acids	24880-45-3	2	1483.6	3014.8	1566.7	3736.2	2882.5	3130.6	1539.7	2469.9	1527.3	2204.5	3073.5	1638.4	2936.1	3451	3658.2	4262.2	3970.7	4450.2	2425.3	3330.6	2627.6	C16513	ko01040
pmc0066	6	333.05	137.05	332.052	C10H13N4O7P	[M+H]+	2'-Deoxyinosine-5'-monophosphate	Nucleotides and derivatives	Nucleotides and derivatives	3393-18-8	3	657100	594660	643080	794600	778770	749740	2362200	2300300	2632500	880500	817700	878070	357720	285950	316080	463760	505890	570850	599190	585430	552430	C06196	ko00230
Lmfn000604	1	331.07	169.01	332.074	C13H16O10	[M-H]-	6-O-Galloyl-D-glucose	Phenolic acids	Phenolic acids	13186-19-1	1	15388000	11357000	13441000	60639000	62303000	41344000	56694000	44315000	49164000	17395000	17499000	12440000	7111600	7181600	8226100	9154600	6576500	9184500	30955000	19630000	24747000	--	--
MWS20201	1	333.08	171.03	332.074	C13H16O10	[M+H]+	1-O-galloyl-β-D-glucose	Phenolic acids	Phenolic acids	13405-60-2	1	1628000	1641500	2221500	9148600	11726000	7497000	7698200	6964000	11934000	2704700	2126100	2073000	952430	811460	806440	1405500	1152900	1135200	3565300	4087300	4741200	C01158	--
MWS20033	5	333.21	289.22	334.214	C20H30O4	[M-H]-	20-Carboxyarachidonic Acid	Lipids	Free fatty acids	79551-84-1	3	82691	74435	68723	89525	104030	79068	31515	36767	36149	60766	60719	60568	100770	109610	97523	83480	101990	97983	146900	112640	78890	--	--
Hmln002806	6	335.08	179.03	336.085	C16H16O8	[M-H]-	5-O-Caffeoylshikimic acid	Phenolic acids	Phenolic acids	180981-12-8	2	60146	99850	94221	100530	77572	162360	133660	164850	117340	113020	95268	82351	58593	49428	51607	57567	40046	57968	76213	65954	80131	C10434	ko00940,ko00941,ko00945,ko01100,ko01110
MWS2673	5	339.25	121.1	338.246	C20H34O4	[M+H]+	5,6-DiHETrE [(±)5,6-dihydroxy-8Z,11Z,14Z-eicosatrienoic acid]	Lipids	Free fatty acids	213382-49-1	3	3826.3	7409.3	3764.4	4976.8	8245.8	5605.4	2331.4	4573.3	3508.9	8083.3	3695.5	3969.8	10298	12766	10418	7726	7663	7367.8	10835	9440.2	11073	C14772	ko00590,ko01100
Zmyn000083	6	338.99	78.96	339.996	C6H14O12P2	[M-H]-	D-Glucose 1,6-bisphosphate	Others	Saccharides and Alcohols	10139-18-1	3	16920	12233	16865	20292	14284	20200	32202	36339	25070	18594	17388	20944	7826.2	8828.2	7379.4	11633	11816	9503.1	17168	15625	15202	C01231	ko00500,ko01100
pme3311	7	339	97	339.996	C6H14O12P2	[M-H]-	D-Fructose-1,6-biphosphate	Others	Saccharides and Alcohols	488-69-7	3	21421	22744	31962	15521	15712	24340	43116	55479	54071	40655	43686	30510	11100	10220	16099	14889	14318	9193.2	27529	31438	19056	C00354	ko00400,ko00710,ko01100,ko01110,ko01200
Jmwn002620	4	341.09	161.02	342.095	C15H18O9	[M-H]-	Vanillic Acid-4-O-Glucuronide	Phenolic acids	Phenolic acids	-	1	78035	102010	139560	1240500	992840	1424700	10234000	11602000	12209000	148570	118540	122300	112340	105710	108340	107790	61121	84968	1104400	1185400	1014100	--	--
Zmhn001793	4	341.09	179.03	342.096	C15H18O9	[M-H]-	6-O-Caffeoyl-D-glucose	Phenolic acids	Phenolic acids	-	2	329410	368090	394150	503470	611250	559470	1095500	826850	714680	335810	354870	345750	497250	467480	481090	440970	440260	408500	446040	385320	729150	--	--
mws0264	3	341.11	119	342.116	C12H22O11	[M-H]-	D-Trehalose*	Others	Saccharides and Alcohols	99-20-7	1	820430	583800	774550	693420	908710	478380	886350	647910	779950	946900	1454400	863080	443540	532000	482610	520880	759660	919140	576020	559740	694330	C01083	ko00500,ko01100,ko01110,ko02010
pme0519	3	341.11	119.03	342.116	C12H22O11	[M-H]-	D-Sucrose*	Others	Saccharides and Alcohols	57-50-1	1	786870	1582700	1282100	775680	1321000	845200	1406900	982370	1108000	1256700	1898600	1462300	579120	723790	844760	682550	895070	1351200	908230	886660	1398000	C00089	ko00052,ko00500,ko01100,ko01110,ko02010
mws0906	4	341.12	179	342.131	C16H22O8	[M-H]-	Coniferin	Phenolic acids	Phenolic acids	531-29-3	3	19833	37111	49881	339440	257360	371050	2743300	3020300	2547700	9	9	9	9	9	9	9	9	9	252540	276450	268860	C00761	ko00940
Zmln000899	5	343.11	181.05	344.111	C15H20O9	[M-H]-	Syringaldehyde-4-O-glucoside	Phenolic acids	Phenolic acids	-	2	66914	67322	62521	127780	143310	149970	96495	123770	97880	48241	81140	66287	206220	231490	194880	239580	224550	238120	129410	116930	113060	--	--
Lmyp003381	1	347.13	301.13	346.126	C15H22O9	[M+H]+	3,4,5-Trimethoxyphenyl-1-O-β-D-glucoside	Phenolic acids	Phenolic acids	-	3	188400	306160	273110	347810	395570	352590	420480	454990	521090	225520	220790	204950	312350	249080	259620	247740	227690	193910	261830	274350	303710	--	--
pmb0981	7	348.07	136	347.063	C10H14N5O7P	[M+H]+	Adenosine 5'-monophosphate	Nucleotides and derivatives	Nucleotides and derivatives	61-19-8	3	438770	386460	479490	333130	320300	377220	617670	874480	492310	507980	713460	427410	210180	342840	286130	270350	313540	273280	383750	484150	377010	C00020	ko00230,ko00908,ko01100,ko01110
pmb0532	7	349.05	137.3	348.047	C10H13N4O8P	[M+H]+	Inosine 5'-monophosphate	Nucleotides and derivatives	Nucleotides and derivatives	131-99-7	3	23095	19583	24621	19186	11335	22087	38719	47699	26214	22978	36233	36089	17335	12094	19208	21616	18654	15571	22433	35059	33670	C00130	ko00230,ko01100,ko01110
mws0178	4	353.09	191.01	354.095	C16H18O9	[M-H]-	Chlorogenic acid (3-O-Caffeoylquinic acid)*	Phenolic acids	Phenolic acids	327-97-9	1	470910	650820	584970	710760	655940	984940	2198500	2689900	2586700	762100	591320	610470	1041500	1225700	1026900	1224700	854990	946320	912340	1269100	836070	C00852	ko00940,ko00941,ko00945,ko01110
pme1816	9	353.09	191	354.095	C16H18O9	[M-H]-	Neochlorogenic acid (5-O-Caffeoylquinic acid)*	Phenolic acids	Phenolic acids	906-33-2	1	10871	12377	13112	18669	16533	8055.3	25648	23422	23272	5933.4	10217	7496.5	19631	20760	26773	19519	12889	32400	13519	10254	8123.8	C17147	--
mws2108	4	353.09	191.05	354.095	C16H18O9	[M-H]-	Cryptochlorogenic acid (4-O-Caffeoylquinic acid)	Phenolic acids	Phenolic acids	905-99-7	2	383990	394420	429960	596880	420750	497200	1763200	1814900	2594600	504540	463190	474640	825230	643000	748680	789250	641790	541450	646550	687700	612260	--	--
MWSmce179	5	355.11	271.09	354.11	C20H18O6	[M+H]+	Triacetylresveratrol	Others	Saccharides and Alcohols	42206-94-0	3	2364.9	3208.7	2959	16810	20290	15031	5182.3	1985.1	3015.2	3627.6	3239	2049.8	19323	18443	16061	23163	11474	19460	6956	9722.7	8767.3	--	--
Lmsn003318	8	355.1	175.04	356.111	C16H20O9	[M-H]-	1-O-Feruloyl-β-D-glucose	Phenolic acids	Phenolic acids	7196-71-6	1	30696	17978	18972	14545	24107	25513	9	9	9	28226	35506	21999	38002	29316	27799	34481	38382	30097	28232	32628	27293	C17759	--
Hmmn002544	4	355.1	193.05	356.111	C16H20O9	[M-H]-	Ferulic acid-4-O-glucoside	Phenolic acids	Phenolic acids	117405-51-3	3	24967	54627	53666	55474	66557	55140	174300	202130	211260	52026	45931	45895	55715	49057	40092	60526	54429	63283	67347	75406	66486	--	--
Zmhn002334	4	355.1	193.05	356.111	C16H20O9	[M-H]-	6-O-Feruloyl-D-glucose	Phenolic acids	Phenolic acids	137887-25-3	2	20059	20547	16811	36272	37823	71509	157250	204850	188460	22128	32092	27078	28990	17311	14364	25635	29897	12965	42869	28725	41250	--	--
Zmhn003082	8	357.08	173.04	358.09	C15H18O10	[M-H]-	5-O-Galloyl-methyl quinine ester	Phenolic acids	Phenolic acids	-	2	55427	46670	58364	53413	49796	56743	13192	15083	12752	58305	60593	59220	81144	97219	87538	67347	75959	98083	68138	46153	47672	--	--
MWS20155	2	361.09	163.04	360.085	C18H16O8	[M+H]+	Rosmarinic acid	Phenolic acids	Phenolic acids	537-15-5	3	61414	60547	42396	32979	41742	27776	26312	26339	20265	41295	45139	51458	31462	33803	31329	44425	37570	46884	35663	42036	41749	C01850	ko00350,ko01100
pmb0998	3	364.07	152.1	363.058	C10H14N5O8P	[M+H]+	Guanosine 5'-monophosphate	Nucleotides and derivatives	Nucleotides and derivatives	85-32-5	3	13889	11172	8060.8	7372.4	4733	7723.2	8131.4	14212	8426	18135	16570	22697	6833.4	7247.2	4396.1	7575.3	6166.3	5052.3	7687.9	4969.4	10399	C00144	ko00230,ko01100
pmb0752	7	369.12	177.1	368.111	C17H20O9	[M+H]+	3-O-Feruloylquinic acid	Phenolic acids	Phenolic acids	1899-29-2	2	6308.3	8050.5	5798.7	3146.3	4797.1	5602.5	14020	8727	6516.6	7921.2	6531	11076	9	9	9	4666.6	5974.1	7794.7	6082	2525.6	6579.4	C02572	--
Lmbp002309	5	371.1	209.05	370.126	C17H22O9	[M+H]+	Sinapaldehyde-4-O-Glucoside	Phenolic acids	Phenolic acids	154461-65-1	3	289590	401560	361810	601440	741690	595640	261190	325520	182530	442000	373760	368970	728260	785530	730510	731650	806630	769940	466210	602760	593370	--	--
mws0011	2	371.13	209	372.142	C17H24O9	[M-H]-	Syringin	Phenolic acids	Phenolic acids	118-34-3	3	38419	34270	37691	23623	21235	28634	11643	7766.5	6127.2	113090	90349	83537	35732	35275	40752	91487	47558	47022	55205	48013	37798	C01533	ko00940
pmb0108	2	375.2	137.1	374.1	C19H18O8	[M+H]+	Feruloyl syringic acid	Phenolic acids	Phenolic acids	-	3	58227	63418	79651	46684	44832	47974	32117	36758	30170	68590	63873	66492	68700	66269	58825	76147	60381	68863	56721	65730	63940	--	--
HJN003	5	385.11	223.06	386.122	C17H22O10	[M-H]-	1-O-Sinapoyl-D-glucose	Phenolic acids	Phenolic acids	-	3	22289	11235	12601	20524	22627	21539	3647.4	2742.8	4925.2	17446	9395.7	25870	30151	23579	29414	17337	21292	15472	14149	16660	11577	C01175	ko00940
pma0110	9	399	207.2	398.121	C18H22O10	[M+H]+	4-O-Sinapoylquinic acid	Phenolic acids	Phenolic acids	-	3	2105.3	2203.5	2408.9	6765.7	11172	7995.3	8979.7	11444	10777	3219.1	2346.5	5091.1	13020	8181.5	11202	13811	14367	13553	2759.6	6836.9	6417.9	--	--
pme2735	6	399.2	250	398.137	C15H22N6O5S	[M+H]+	S-Adenosyl-L-methionine	Amino acids and derivatives	Amino acids and derivatives	29908-03-0	3	749910	828970	871180	1278900	825210	813190	3270500	2296300	1838200	1326900	1341900	1268800	509120	506110	545960	623020	482710	447570	1028300	1060500	885780	C00019	ko00261,ko00270,ko00330,ko00908,ko01100,ko01110,ko01230,ko04122
mws1051	6	400.14	251	399.145	C15H23N6O5S	[M+H]+	S-Adenosylmethionine	Amino acids and derivatives	Amino acids and derivatives	485-80-3	3	68228	95342	84971	137240	121690	98309	373440	263650	309650	175430	177680	147490	66691	72706	65494	81263	56194	64503	112000	131310	104720	--	--
Cmjn004337	8	401.14	269.1	402.153	C18H26O10	[M-H]-	Benzyl-(2''-O-xylosyl)glucoside	Phenolic acids	Phenolic acids	-	1	65297	66588	72612	73382	60018	86819	36912	43415	36232	51832	57196	88043	50540	67796	71600	63537	83706	90757	74675	82448	64672	--	--
pme3007	4	402.99	159	404.002	C9H14N2O12P2	[M-H]-	Uridine 5'-diphosphate	Nucleotides and derivatives	Nucleotides and derivatives	27821-45-0	3	3310.4	3711.9	5433.1	5508	4100.9	5464.3	27393	29567	20337	7817.9	7010.6	7071.6	5212.1	2245.7	4412.8	4304	2951.8	2820	4490	2925.6	7777	C00015	ko00240,ko00908,ko01100
Lmyn002435	8	415.16	253.07	416.168	C19H28O10	[M-H]-	Hydrangeifolin I	Phenolic acids	Phenolic acids	-	3	11642	9486	19607	8227.2	8465.9	6908.3	2600.3	3039	4754.4	15577	9908.7	25699	18106	23382	17741	12138	15981	16905	10362	11278	12552	--	--
Hmsn002948	8	417.14	109.03	418.148	C18H26O11	[M-H]-	2-Hydroxyphenol-1-O-glucosyl(6→1)rhamnoside	Phenolic acids	Phenolic acids	-	3	89453	92894	88344	51021	78978	66388	20059	24834	18587	63441	74515	85490	95873	69414	79666	80026	100520	89178	59940	66494	69311	--	--
mws2523	1	421.08	241.1	422.083	C12H23O14P	[M-H]-	Trehalose 6-phosphate	Others	Saccharides and Alcohols	4484-88-2	3	8467.9	14680	22915	23543	21336	31772	33450	31543	27993	12080	19084	20493	15576	11296	4906.1	19310	15414	18560	22571	33819	24550	C00689	ko00500,ko01100,ko01110
Lmmn002397	2	423.09	303.05	424.101	C19H20O11	[M-H]-	Maclurin-3-C-glucoside	Phenolic acids	Phenolic acids	-	1	4155100	4036000	4140900	3270400	3217900	3567700	1497800	2228300	2099100	4244500	4541600	5068000	3904000	3884900	3526500	3702600	3989200	4597800	4332400	3958000	3103100	--	--
pmb0864	7	426.26	285.24	425.254	C19H40NO7P	[M+H]+	LysoPE 14:0	Lipids	LPE	-	2	16952	19336	21671	4787.4	3054.6	3897.8	31352	28330	36306	16852	21607	21429	9	9	9	3887.1	3498.1	2801.1	8435.4	11194	12239	--	--
pme2117	6	426	159	427.029	C10H15N5O10P2	[M-H]-	Adenosine 5'-diphosphate	Nucleotides and derivatives	Nucleotides and derivatives	58-64-0	3	20207	28306	37108	58770	37768	54410	183440	117390	82781	29077	42161	50516	38889	9	42068	29127	26213	26043	36248	40949	28762	C00008	ko00190,ko00195,ko00230,ko00908,ko01100,ko01110
Cmzn005251	2	433.11	271.06	434.121	C21H22O10	[M-H]-	6-O-Caffeoylarbutin	Phenolic acids	Phenolic acids	136172-60-6	2	96016	121390	88944	98981	108740	122570	48384	53569	38788	116810	101890	73366	85466	72830	103430	122660	80861	73735	103380	99051	102370	--	--
Lmhp008440	3	438.26	297.24	437.254	C20H40NO7P	[M+H]+	LysoPE 15:1	Lipids	LPE	-	3	17613	20389	12752	9	1629.7	9	10634	8748.4	12100	17692	16649	16460	9	1699.8	9	5474.6	5155.5	9	6357.4	7478.1	7954	--	--
Lmhp009187	3	440.28	299.26	439.27	C20H42NO7P	[M+H]+	LysoPE 15:0	Lipids	LPE	-	1	61742	90038	70701	11264	9808.7	10442	54197	70017	60219	83793	82909	81162	4637.5	5911.3	7729.3	10734	13846	11153	33972	44502	41096	--	--
Lmhp009034	3	452.28	311.26	451.27	C21H42NO7P	[M+H]+	LysoPE 16:1	Lipids	LPE	-	1	100230	148010	135800	11551	11890	9930.8	39683	49438	39768	127250	115770	106020	11330	12984	9708.7	15571	11520	11514	38781	48383	52897	--	--
Lmhp008763	4	452.28	311.26	451.27	C21H42NO7P	[M+H]+	LysoPE 16:1(2n isomer)	Lipids	LPE	-	1	13692	14594	13828	9381.6	10374	11453	34209	25278	27362	12539	15888	22719	9000	13201	7561.6	15529	14144	10184	16095	14743	17449	--	--
pmd0160	7	454.29	313.27	453.286	C21H44NO7P	[M+H]+	LysoPE 16:0(2n isomer)	Lipids	LPE	-	1	87936	110020	125100	34101	30809	38838	165340	175280	169350	129680	110440	112880	15940	21562	25539	39304	38349	31145	77626	91465	103100	--	--
pmb0876	7	454.29	313.27	453.286	C21H44NO7P	[M+H]+	LysoPE 16:0	Lipids	LPE	53862-35-4	1	5304900	6293700	6285300	1211500	1079700	1118900	7840200	8268000	9096700	7799600	7236400	6460000	612150	607130	627270	1059000	1111000	962580	3703200	4201000	3956100	--	--
pmb2654	6	460.1	117.9	461.153	C19H27NO12	[M-H]-	Anthranilate-1-O-Sophoroside	Phenolic acids	Phenolic acids	-	3	58251	19262	117500	68630	78351	30889	212450	90088	143080	39173	87209	115300	30709	15782	63168	30584	27707	58271	51731	35766	84877	--	--
Lmsn005754	1	461.11	169.01	462.116	C22H22O11	[M-H]-	1-O-Galloyl-2-O-Cinnamoyl-β-D-glucose	Phenolic acids	Phenolic acids	56994-83-3	2	15641	16919	21030	588050	480300	486610	270970	314360	258860	19124	17083	15387	15516	12370	12977	16329	14079	24350	105320	126210	118130	--	--
Lmhp009769	7	466.29	325.27	465.286	C22H44NO7P	[M+H]+	LysoPE 17:1	Lipids	LPE	-	3	14820	15274	18070	9	9	9	18050	26585	22111	16139	17110	12851	9	9	9	9	9	9	8759.1	8592.1	8709	--	--
pmd0130	7	468.31	184.07	467.301	C22H46NO7P	[M+H]+	LysoPC 14:0	Lipids	LPC	20559-16-4	3	4491.8	5190.8	7563	4513.8	3343.8	4205.5	14141	16543	14970	8792.4	8766.3	8458.7	3790.5	2736.3	2509.9	4591.3	3017.3	5632.4	5930.7	5244.2	5818.1	--	--
pmn001523	3	473.04	169	474.043	C21H14O13	[M-H]-	Trigallic acid	Phenolic acids	Phenolic acids	2131-66-0	1	1159400	1052700	925460	259770	416560	459710	379870	465790	377410	532360	167810	448370	469290	204630	448480	521240	488400	219590	572000	597350	530450	--	--
Lmhp008801	7	476.28	335.26	475.27	C23H42NO7P	[M+H]+	LysoPE 18:3	Lipids	LPE	-	1	426850	478990	595720	119120	90287	88864	576410	634160	636880	566270	551000	558250	54024	90212	46068	116160	91120	79750	257340	288650	305790	--	--
Lmhp008589	4	476.28	335.26	475.27	C23H42NO7P	[M+H]+	LysoPE 18:3(2n isomer)	Lipids	LPE	-	1	841210	1029900	1196800	1760200	1582400	1691400	2705200	2765400	2305100	1085400	1051700	1227500	1245500	1284600	1256400	1988800	1757800	1588000	1195000	1285200	1400600	--	--
pmb0881	7	478.29	337.27	477.286	C23H44NO7P	[M+H]+	LysoPE 18:2	Lipids	LPE	-	1	2435300	2885400	3074700	568400	477690	554180	3342800	3568400	3693700	2882900	2874800	2950700	299590	326700	298060	477200	455890	345870	1428600	1649800	1609400	--	--
Zmhn004909	2	477.06	169.01	478.075	C21H18O13	[M-H]-	3,4-Digalloylshikimic acid	Phenolic acids	Phenolic acids	-	1	2595900	2950300	2652100	2304900	2517200	2357700	796950	841300	715830	2321700	2831900	2947100	2413400	2381600	2444200	2556400	2491700	2780300	2435400	2216500	2202800	--	--
Lmsn003409	7	477.1	169.01	478.111	C22H22O12	[M-H]-	1-O-Galloyl-6-O-p-Coumaroyl-β-D-glucose	Phenolic acids	Phenolic acids	-	2	9332700	13928000	12584000	6387900	5203800	6901200	13545000	16785000	15191000	9353500	9869300	9149100	4299600	3869500	4619400	6331000	4280000	4455400	5945800	6474200	6949200	--	--
pmn001525	7	477.14	169	478.148	C23H26O11	[M-H]-	3,5-Digalloylshikimic acid	Phenolic acids	Phenolic acids	95753-52-9	2	18831000	17183000	19450000	10604000	10629000	11269000	23775000	22939000	22925000	12117000	14653000	14794000	5911800	4985000	5819300	9587400	6133200	6006800	8605100	11472000	11718000	--	--
mws0289	7	480.31	339.29	479.301	C23H46NO7P	[M+H]+	LysoPE 18:1	Lipids	LPE	89576-29-4	1	453700	537470	654310	89468	77362	92093	715740	799720	854500	638980	540260	556990	41035	41945	44268	83099	78684	60454	326870	346810	331720	--	--
pmb2260	3	480.31	184.07	479.301	C23H46NO7P	[M+H]+	LysoPC 15:1	Lipids	LPC	-	2	9155.8	15632	13368	4064	3878.1	6050.2	8500.7	11329	9904.5	14630	15872	14757	5705.4	4757.2	3053.5	10260	6821	6395.7	6131.6	7672.4	7614.7	--	--
pmb0856	2	480.31	339.29	479.301	C23H46NO7P	[M+H]+	LysoPE 18:1(2n isomer)	Lipids	LPE	-	1	449730	509510	603450	265870	248760	262690	294510	324370	281080	507630	536490	552920	358150	391350	379240	670290	549000	500350	386400	440450	386670	--	--
pmb0880	2	482.32	341.31	481.317	C23H48NO7P	[M+H]+	LysoPE 18:0(2n isomer)	Lipids	LPE	-	3	3450.3	3006.5	4859.2	2299.3	1834.1	2152.8	2240.8	1835.9	2055.6	5589.5	3811.9	4689.8	2097	3388.4	2529.5	3768.6	5491.6	5333.2	2582.2	2466.1	2879.6	--	--
Lmhp009129	3	482.32	184.07	481.317	C23H48NO7P	[M+H]+	LysoPC 15:0(2n isomer)	Lipids	LPC	-	2	10683	12603	14237	5097.9	6339.3	6050.7	14183	14171	13598	22236	23823	26733	9540.8	8959.1	7380.3	13390	11488	9828.5	13624	13550	15479	--	--
pmb2319	3	482.32	184.07	481.317	C23H48NO7P	[M+H]+	LysoPC 15:0	Lipids	LPC	108273-89-8	1	8047.5	10218	13150	5545.4	4060.7	3264.1	10611	11219	8939.7	18534	14484	19791	6510	6655.3	6717.3	10701	9025.9	6128.4	8411.3	8813.3	11877	--	--
pmb0883	7	482.32	341.31	481.317	C23H48NO7P	[M+H]+	LysoPE 18:0	Lipids	LPE	69747-55-3	3	17521	23121	23151	6557.2	4731.7	5893.6	40482	44711	43149	30692	23290	22540	4829.7	4558.1	3571.7	6730.4	6758.3	4227.6	17512	17749	23611	--	--
MWS20202	1	485.09	153.02	484.085	C20H20O14	[M+H]+	1,6-di-O-galloyl-β-D-glucose	Phenolic acids	Phenolic acids	-	2	34551	40613	50668	251580	279610	261200	211710	264700	258690	41049	47034	45274	42577	38556	32755	32590	32032	39590	65470	78922	88083	C04101	--
Lmfn000797	1	483.08	169.01	484.085	C20H20O14	[M-H]-	2,3-Di-O-Galloyl-D-Glucose	Phenolic acids	Phenolic acids	-	2	581630	338710	302180	12111000	8624600	9774100	15685000	17509000	17947000	89183	78447	72136	72519	36711	9	98314	83135	67576	3639800	3212600	3848100	--	--
Hmyn007168	7	483.27	255.23	484.278	C22H45O9P	[M-H]-	LysoPG 16:0	Lipids	Glycerol ester	-	3	6849.5	3886.3	6927.2	2424.2	5074.7	5245.8	5933.7	7520.8	10658	6047.2	4995.9	5830.4	2470	2745.2	3424.5	1510.1	1877.3	2959.7	361.62	539.69	822.4	--	--
pma1303	4	492.31	184.07	491.301	C24H46NO7P	[M+H]+	LysoPC 16:2	Lipids	LPC	-	3	11970	11372	14407	40415	32673	40705	171510	182430	148780	15924	11736	14466	8651.5	8040.3	8015.5	17322	12009	11340	34985	37020	35912	--	--
pmb0863	4	492.31	184.07	491.301	C24H46NO7P	[M+H]+	LysoPC 16:2(2n isomer)	Lipids	LPC	-	1	9344.5	9589.9	14944	39344	28063	33952	165620	208200	141260	16273	15651	14251	10181	7801.2	9533.7	16799	12888	12855	34466	36457	38531	--	--
pmp001270	3	494.32	184.07	493.317	C24H48NO7P	[M+H]+	LysoPC 16:1	Lipids	LPC	76790-27-7	1	166890	239220	205700	81514	58579	85218	135220	187620	120890	237290	200600	182000	50021	72284	73397	52827	58999	43001	114320	117860	133170	--	--
Lmhp008833	4	494.32	184.07	493.317	C24H48NO7P	[M+H]+	LysoPC 16:1(2n isomer)	Lipids	LPC	-	1	138640	150820	211910	132230	133500	133130	282340	342560	284690	159900	212220	189400	119990	138060	165640	158530	144410	141000	150410	165620	151410	--	--
Lmsn002937	8	493.1	169.01	494.106	C22H22O13	[M-H]-	1-O-Caffeoyl-6-O-galloyl-β-D-glucose	Phenolic acids	Phenolic acids	-	2	222280	298040	125620	285810	328920	337470	30953	47436	15047	332590	409580	463530	580960	439120	362860	441710	383760	427880	179400	337740	296730	--	--
pmd0132	7	496.34	184.07	495.332	C24H50NO7P	[M+H]+	LysoPC 16:0(2n isomer)	Lipids	LPC	-	1	327690	425850	489510	277740	250580	272520	732910	890120	745490	698890	681510	719760	270070	291660	268680	405120	363990	347840	400270	499520	503280	--	--
pmb0855	4	496.34	184.07	495.332	C24H50NO7P	[M+H]+	LysoPC 16:0	Lipids	LPC	17364-16-8	1	5094600	6150200	6876900	4233200	3836300	4383100	18387000	20964000	22206000	8311500	8101600	7679500	2857500	2905000	2972700	3484400	3267700	3078800	6515000	7544900	7402300	--	--
mws1589	5	503.16	179	504.169	C18H32O16	[M-H]-	D-Panose*	Others	Saccharides and Alcohols	33401-87-5	2	30424	19046	23428	39924	52177	44546	25524	15431	16242	15564	22395	23395	83562	45743	53599	48150	39805	51686	36772	50289	43612	C00713	--
pme2125	9	503.16	179	504.169	C18H32O16	[M-H]-	Raffinose*	Others	Saccharides and Alcohols	512-69-6	3	124000	138440	112870	171680	179840	156170	176540	289680	155790	155990	125850	118800	524280	450160	575420	256870	502650	454460	259770	158970	240290	C00492	ko00052,ko01100,ko02010
Lmhp010757	4	506.32	365.31	505.317	C25H48NO7P	[M+H]+	LysoPE 20:2	Lipids	LPE	-	2	31817	30045	35554	5302.8	7364.8	7187.5	127000	125700	159820	43409	31248	31176	4232.9	3823.8	2876	1863.3	3381.4	2716	20275	30477	33548	--	--
Lmhp008718	9	506.32	184.07	505.317	C25H48NO7P	[M+H]+	LysoPC 17:2	Lipids	LPC	-	1	28704	33419	42404	49061	38068	48091	86346	100380	96666	36700	38339	38098	52225	54644	59901	92765	83696	71232	48238	52831	58826	--	--
MWSmce668	1	505.99	158.93	506.996	C10H16N5O13P3	[M-H]-	ATP; Adenosine 5'-Triphosphate	Nucleotides and derivatives	Nucleotides and derivatives	56-65-5	1	42983	48343	43922	113160	157500	218430	183080	164560	230160	64746	87912	53429	44808	85562	65176	81011	84506	57589	27389	77225	62507	C00002	ko00190,ko00195,ko00230,ko00908,ko00998,ko01100,ko01110
Lmhp009590	8	508.34	184.07	507.332	C25H50NO7P	[M+H]+	LysoPC 17:1	Lipids	LPC	-	1	56941	67468	70408	36292	40213	46022	47767	54530	48212	69999	80090	83752	82857	91223	90612	145040	115460	109380	56072	74616	73272	--	--
pmb2406	4	510.36	184.07	509.348	C25H52NO7P	[M+H]+	LysoPC 17:0	Lipids	LPC	50930-23-9	2	59286	50648	56163	41728	27776	40351	144010	172050	165330	86342	73418	77724	27944	37421	27400	36747	43258	42342	54910	63529	75089	--	--
Lmhp010515	7	510.36	184.07	509.348	C25H52NO7P	[M+H]+	LysoPC 17:0(2n isomer)	Lipids	LPC	-	2	2263.1	3986.4	3132.4	3606.2	2060.8	2486.5	4222.6	7359.2	7759.9	6663.9	4983.8	5647.1	2657	3533.2	3273.2	5110.2	4879.8	3785.5	4097.5	3615.7	5662.2	--	--
pmb3055	6	513.1	191.1	514.132	C22H26O14	[M-H]-	p-Coumaroylquinic acid-4'-O-glucuronide	Phenolic acids	Phenolic acids	-	3	7966000	7287700	9085200	15163000	14642000	17177000	23545000	23991000	21655000	8496000	8540200	8375400	5795200	5495500	5045300	6457600	6410700	5772500	8824700	9069400	10818000	--	--
Hmqp006235	4	516.3	184.07	515.297	C26H46NO7P	[M+H]+	LysoPC 18:4	Lipids	LPC	-	2	1719.1	2264.8	1663.2	3624.2	5127.9	4316.5	7603.5	9797.5	7813.8	1650.5	3612.3	3140.7	5835.6	4369.3	5200	5363.2	3422.6	4626	3303.7	4635.4	3250.1	--	--
pmn001384	5	515.12	353.09	516.127	C25H24O12	[M-H]-	Isochlorogenic acid C*	Phenolic acids	Phenolic acids	57378-72-0	3	76155	92771	81470	139080	121270	112740	42867	54141	43297	63012	89511	87119	156040	158650	138370	90212	158770	140760	88212	101580	92730	--	--
pmn001382	5	515.12	353.09	516.127	C25H24O12	[M-H]-	Isochlorogenic acid A	Phenolic acids	Phenolic acids	2450-53-5	3	81890	58106	63557	101860	124910	110870	49847	49209	26248	63790	89817	74982	156150	199550	130120	91617	128460	133080	85568	92268	86226	--	--
Li512115	8	515.12	353.09	516.127	C25H24O12	[M-H]-	Isochlorogenic acid B*	Phenolic acids	Phenolic acids	14534-61-3	3	10994	7861.1	8127.3	6608.3	8346.7	8006.1	9	2824.4	9	5097.3	9355	8811.3	25026	15251	22941	8118.9	17000	17892	7927.2	8835.5	12286	C10468	--
Lmhp010573	5	517.34	263.24	516.33	C27H48O9	[M+H]+	1-Linoleoylglycerol-3-O-glucoside	Lipids	Glycerol ester	-	3	1254.2	9	9	2797.6	5338	4426.8	2936.3	2132.9	3719.9	1266.2	9	9	5563.5	2648.3	5001.7	3533.1	3940.3	3439.3	1677.5	1766.1	3476.4	--	--
pmb0865	4	518.32	184.07	517.317	C26H48NO7P	[M+H]+	LysoPC 18:3(2n isomer)	Lipids	LPC	-	1	3718900	4319000	5298600	7162200	6178400	7021700	13168000	13275000	12495000	5391600	5471400	5449700	6685700	6791600	6822200	12763000	9828900	9782400	5272900	6216300	6718300	--	--
pmb0854	4	518.32	184.07	517.317	C26H48NO7P	[M+H]+	LysoPC 18:3	Lipids	LPC	-	1	474380	454770	605480	555120	494870	558030	2784500	2989300	2967400	696540	592010	658190	280180	258830	229510	259510	268810	171010	625140	666990	637960	--	--
pmp001273	4	520.34	184.07	519.332	C26H50NO7P	[M+H]+	LysoPC 18:2	Lipids	LPC	-	1	2599400	3427100	3184700	3317800	2963800	2994000	15062000	16276000	16409000	3928200	3749900	3247500	1315400	1300900	1338100	1779200	1672100	1694400	3892500	4533200	4455300	--	--
pmp001281	4	522.36	184.07	521.348	C26H52NO7P	[M+H]+	LysoPC 18:1	Lipids	LPC	-	1	656390	742140	823240	491830	413840	509810	2422900	2486200	2658300	792450	870630	761380	282860	182860	265810	352900	374360	161140	669020	869080	653230	--	--
Lmhp010190	8	522.36	184.07	521.348	C26H52NO7P	[M+H]+	LysoPC 18:1(2n isomer)	Lipids	LPC	-	1	3628700	4784900	5434800	2750200	2727600	3238900	3331300	3670100	3550400	6071000	6558600	6546000	5206100	5335000	5613700	10408000	8104400	7410100	4322300	5312100	5224500	--	--
pmn001710	2	521.13	359.08	522.137	C24H26O13	[M-H]-	Rosmarinic acid-3'-O-glucoside	Phenolic acids	Phenolic acids	910028-78-3	1	355020	230810	277910	279360	200500	162760	67731	108500	81164	231110	278560	308430	197290	256340	200760	310990	212950	283930	269760	274190	200320	--	--
pmd0136	7	524.37	184.07	523.364	C26H54NO7P	[M+H]+	LysoPC 18:0(2n isomer)	Lipids	LPC	-	1	15266	16803	24453	9767.5	7270.1	7690.3	28941	39802	33760	33192	28685	24665	15612	12365	14895	23575	20304	22237	19593	23262	20117	--	--
mws0126	4	524.37	184.07	523.364	C26H54NO7P	[M+H]+	LysoPC 18:0	Lipids	LPC	19420-57-6	1	130650	180730	190700	104470	95123	104650	471580	565270	491600	231450	181740	196580	78230	80597	77427	88933	75699	79508	175510	192530	215370	--	--
Lmjp003731	5	531.15	177.06	530.142	C26H26O12	[M+H]+	3,4-O-Dicaffeoylquinic Acid Methyl Ester	Phenolic acids	Phenolic acids	-	3	4495.7	3637.6	4391.3	5533.3	5983.7	4364.5	2511.2	1868.9	3037	3488.1	3169.3	3748.4	3679.6	3617.9	5264.4	2532.8	3864.7	3859.2	3822.2	4632.1	6174.1	--	--
Lmhp010908	9	536.37	184.07	535.364	C27H54NO7P	[M+H]+	LysoPC 19:1	Lipids	LPC	-	3	12140	12641	11330	8017.4	8309.6	10010	16350	18985	17675	16850	14512	14274	13872	16101	15266	26965	25898	23994	10891	16548	12885	--	--
Zmfn000481	6	535.04	323.03	536.044	C14H22N2O16P2	[M-H]-	Uridine-5'-Diphosphate-D-Xylose	Nucleotides and derivatives	Nucleotides and derivatives	3616-06-6	2	164700	174010	278230	325700	268280	294320	521320	609810	510520	236960	311130	350110	211360	247780	298310	199790	174640	202820	283100	318010	223650	C00190	ko00520,ko00908,ko01100
Lmhp009890	8	546.36	184.07	545.348	C28H52NO7P	[M+H]+	LysoPC 20:3	Lipids	LPC	1199257-41-4	3	22889	32030	40934	32059	31610	32151	26117	26790	25436	41052	44459	38873	50070	58794	55196	76085	56611	60748	32986	39057	42235	--	--
pmd0146	8	548.37	184.07	547.364	C28H54NO7P	[M+H]+	LysoPC 20:2(2n isomer)	Lipids	LPC	-	3	328640	462650	497260	279620	275200	279140	127600	144420	145420	530000	526270	535160	689810	671110	736930	967970	909920	801580	386150	421500	428090	--	--
pmd0147	4	548.37	184.07	547.364	C28H54NO7P	[M+H]+	LysoPC 20:2	Lipids	LPC	-	3	38113	30831	32213	37219	29331	44291	219680	215460	238940	56620	23068	59137	26113	15076	21949	19798	23318	30670	44427	64631	63301	--	--
Lmhp011549	8	550.39	184.07	549.379	C28H56NO7P	[M+H]+	LysoPC 20:1	Lipids	LPC	-	1	68246	60299	57901	45609	33395	44413	44741	62218	48672	92570	79537	94429	71928	71032	71826	127240	89155	98919	60029	56495	76897	--	--
pmd0143	7	552.4	184.07	551.395	C28H58NO7P	[M+H]+	LysoPC 20:0	Lipids	LPC	108341-80-6	3	3692.3	3935.3	7461.8	1474	1670.1	1926.8	6257.7	4269.4	4174.9	6341.7	6233.8	5360.6	1914.2	2012.6	1432	9	9	9	3911.5	4075.6	3595.3	--	--
Hmyn007087	5	555.29	225	556.299	C25H49O11P	[M-H]-	LysoPI 16:0	Lipids	Glycerol ester	-	3	534.98	632.36	1077.3	1466.5	1271	1816.6	1141.9	1159.6	1381	1494.5	2275.2	1132.2	1028.1	1681.2	2177	1092	705.86	963.06	737.46	1256.1	1384.4	--	--
pmb2922	6	565.05	323.1	566.055	C15H24N2O17P2	[M-H]-	Uridine 5'-diphospho-D-glucose	Nucleotides and derivatives	Nucleotides and derivatives	133-89-1	1	1081100	1350800	1643400	2756500	1479400	3179500	3945200	4185900	3609100	1890600	2305800	1377400	1130400	1549600	1777300	1533200	717550	1291400	2051200	2290600	1717700	C00029	ko00040,ko00052,ko00053,ko00240,ko00500,ko00520,ko00561,ko00908,ko01100,ko01110
mws1409	6	578.9	402.6	580.034	C15H22N2O18P2	[M-H]-	Uridine-5'-diphosphoglucuronic acid	Nucleotides and derivatives	Nucleotides and derivatives	-	3	6468.2	11020	8121	9465.5	14190	7397.5	13165	12566	18556	6535.2	8190.8	5996	3412.8	9326	6025.8	3042.2	4586.5	7823	6883	8254	6571.8	--	--
MWSslk012	2	583.13	463.09	584.138	C25H28O16	[M-H]-	Neomangiferin	Phenolic acids	Phenolic acids	64809-67-2	2	35519	21550	33838	12790	9740.7	14722	4884.9	4517.1	9	29748	30029	24610	24688	26240	14995	25790	38917	33479	28777	21219	13081	--	--
pmn001547	8	589.12	437.1	590.127	C27H26O15	[M-H]-	3-Hydroxy-5-Methylphenol-1-O-(6'-Digalloyl)Glucoside	Phenolic acids	Phenolic acids	-	2	178830	135950	110960	23112	9949.3	30366	9	9	9	44909	36676	25019	111180	127400	97435	124250	94192	85285	61669	49148	51090	--	--
pmb2936	8	591.17	367.2	592.179	C28H32O14	[M-H]-	Disinapoyl glucoside	Phenolic acids	Phenolic acids	-	3	1639.7	1737.5	1108.7	1622.9	1294.3	1614.6	244.47	933.57	422.14	1334.4	1218	734.43	1416.2	1879	3012.4	1871.2	2200	2031.2	2216.8	1765.5	967.31	--	--
mws4134	4	611.14	306.08	612.152	C20H32N6O12S2	[M-H]-	Oxiglutatione	Amino acids and derivatives	Amino acids and derivatives	27025-41-8	1	91811	141170	224440	441570	334340	553800	817660	1156300	574060	151350	351190	386050	320630	305330	328010	316000	184060	507620	500240	373580	214140	C00127	ko00480,ko01100
pmn001528	2	625.05	169	626.054	C28H18O17	[M-H]-	Tetragallic Acid(3''-O-galloyl-4''-O-galloyl-4-O-galloyl-galloyl acid)	Phenolic acids	Phenolic acids	-	1	2610200	1937200	1544900	939060	758100	581670	585200	691910	614510	1355800	1325300	1450600	1295100	1061800	1003000	1415700	1512100	1567800	1241400	966370	793110	--	--
Lmsn003088	4	635.09	169.01	636.096	C27H24O18	[M-H]-	1,4,6-Tri-O-galloyl-β-D-glucose	Phenolic acids	Phenolic acids	94513-58-3	1	114930	94337	119040	490700	575300	544040	2432100	2362500	2789900	52248	63183	42139	47915	50073	47477	46818	33455	55878	501420	547070	427180	--	--
Lmsn003023	4	635.09	169.01	636.096	C27H24O18	[M-H]-	1,3,6-Tri-O-galloyl-β-D-glucose	Phenolic acids	Phenolic acids	18483-17-5	1	84555	118910	78080	758300	653220	606420	2957900	2986100	3166100	67104	71954	53204	50259	73764	72921	67834	60550	61706	713940	621060	528310	C17458	--
Lmfn001062	4	635.09	169.01	636.096	C27H24O18	[M-H]-	2,4,6-Tri-O-galloyl-D-glucose	Phenolic acids	Phenolic acids	108043-99-8	2	105130	78937	91120	536740	530690	497100	2424200	2341800	1864400	68504	69495	62918	64548	34697	45343	96031	54616	67761	496270	478110	456510	--	--
Lmfn001337	6	635.09	169.01	636.096	C27H24O18	[M-H]-	1,2,3-Tri-O-galloyl-D-glucose	Phenolic acids	Phenolic acids	-	1	72942	82679	67669	197090	212970	242080	370190	455900	324810	86718	102540	64934	60303	48721	65660	82402	43613	43814	133350	112880	118670	--	--
pmb0530	4	664.12	136.2	663.109	C21H27N7O14P2	[M+H]+	Nicotinic acid adenine dinucleotide	Nucleotides and derivatives	Nucleotides and derivatives	53-84-9	2	34842	29546	36576	103390	102250	146470	402360	533450	259750	33122	50344	24715	50268	96018	55956	47380	74254	61033	101140	89617	106640	C00003	ko00190,ko00730,ko00760,ko01100
Lmhp009384	9	679.39	263.24	678.383	C33H58O14	[M+H]+	1-Linoleoylglycerol-2,3-di-O-glucoside	Lipids	Glycerol ester	-	2	11179	14179	23514	8296.7	7494.3	14552	21321	22187	22257	24346	27539	25122	24063	18263	29299	20701	22988	20531	17276	19851	25239	--	--
Lmhp009190	9	679.39	263.24	678.383	C33H58O14	[M+H]+	2-Linoleoylglycerol-1,3-di-O-glucoside	Lipids	Glycerol ester	-	1	12605	15772	23109	8077.5	8643.3	16479	16496	20163	18639	19196	24458	25890	24765	22775	19863	21256	26500	21259	15073	20232	20749	--	--
Lmmn004174	8	695.13	405.09	696.133	C33H28O17	[M-H]-	Maclurin-3-C-(2''-Galloyl-6''-P-Hydroxybenzoyl)Glucoside	Phenolic acids	Phenolic acids	92631-84-0	1	2585000	1815200	2147500	1433200	1441500	1344400	324440	275600	309310	2861900	2379600	2538700	3685600	4025300	3342800	3604700	3868700	3188800	2468800	1893400	1864200	--	--
Lmgn002253	4	695.2	353.09	696.19	C31H36O18	[M-H]-	Syringoylcaffeoylquinic acid-D-glucose	Phenolic acids	Phenolic acids	-	3	5248.8	10385	14283	11644	7583.7	9530.1	19014	32868	25730	13830	12866	16155	18657	18075	21914	18087	18639	10434	16161	18443	6431.8	--	--
pme2651	9	742.1	620.1	743.075	C21H28N7O17P3	[M-H]-	NADP (Nicotinamide adenine dinucleotide phosphate)	Nucleotides and derivatives	Nucleotides and derivatives	53-59-8	3	7659.4	12518	16635	28400	24894	16000	46903	55724	23423	26908	21834	17828	35357	18495	78105	50538	14259	30480	28951	36962	17850	C00006	ko00195,ko00480,ko00760,ko01100
Lmsn003278	6	787.1	635.09	788.107	C34H28O22	[M-H]-	1,3,4,6-Tetra-O-galloyl-β-D-glucose	Phenolic acids	Phenolic acids	-	1	18392	11903	9228.4	6015.9	16581	13785	31452	34080	28860	10602	10074	10090	8707	5464.5	7781.5	12412	4977.7	5714.2	10999	10795	13445	--	--
Lmsn003625	4	787.1	635.09	788.107	C34H28O22	[M-H]-	1,2,3,6-Tetra-O-galloyl-β-D-glucose	Phenolic acids	Phenolic acids	79886-50-3	1	285150	265080	252950	863370	909520	1060100	4325400	4559400	5693500	267960	266470	277770	255530	250780	277620	246540	244920	284390	729490	1052600	970390	C04516	--
pmf0426	6	939.11	769.09	940.118	C41H32O26	[M-H]-	1,2,3,4,6-Penta-O-Galloyl-D-Glucose	Phenolic acids	Phenolic acids	14937-32-7	1	6214000	6623900	6241000	9799300	11828000	8438200	15931000	16845000	14819000	6042000	5738600	6744200	6339600	5781400	6122700	6230900	6483000	6313400	8635900	10807000	10281000	C04576	--
MWS20207	1	939.11	769.09	940.118	C41H32O26	[M-H]-	1,2,3,4,6-pen-O-galloyl-β-D-glucose	Phenolic acids	Phenolic acids	-	2	6741400	5921100	5841900	11675000	11949000	12341000	14237000	14667000	17134000	6207400	5967500	6306100	5089100	5974400	6048400	6156600	6058100	7079300	8940600	9343600	9603400	--	--
