# Supplementary material for: Widely targeted metabolite profiling of mango stem apex during floral induction by compond of mepiquat chloride, prohexadione-calcium and uniconazole
Source: PeerJ. 2022 Dec 12;10:e14458. doi: 10.7717/peerj.14458 (PMC9753738; doi:10.7717/peerj.14458)
Supplement: Supplemental Information 5 [file peerj-10-14458-s005.xlsx]

## Sheet: Sheet1
Index	Q1 (Da)	Q3 (Da)	Molecular Weight (Da)	Formula	Ionization model	Compounds	Class I	Class II	CAS	Level	TA-1	TA-2	TA-3	TB-1	TB-2	TB-3	TC-1	TC-2	TC-3	A-1	A-2	A-3	B-1	B-2	B-3	C-1	C-2	C-3	mix01	mix02	mix03	cpd_ID	kegg_map
Lmhp009769	466.29	325.27	465.286	C22H44NO7P	[M+H]+	LysoPE 17:1	Lipids	LPE	-	3	14820	15274	18070	9	9	9	18050	26585	22111	16139	17110	12851	9	9	9	9	9	9	8759.1	8592.1	8709	--	--
MWSmce355	211.06	181.01	212.068	C10H12O5	[M-H]-	Methyl Syringate	Phenolic acids	Phenolic acids	884-35-5	3	916.09	2035.7	880.94	9	9	9	689.03	2173	723.92	1038.9	806.41	646.92	405.04	9	9	562.6	9	9	970.92	1536.2	880.73	--	--
Lmhp010757	506.32	365.31	505.317	C25H48NO7P	[M+H]+	LysoPE 20:2	Lipids	LPE	-	2	31817	30045	35554	5302.8	7364.8	7187.5	127000	125700	159820	43409	31248	31176	4232.9	3823.8	2876	1863.3	3381.4	2716	20275	30477	33548	--	--
Lmhp008440	438.26	297.24	437.254	C20H40NO7P	[M+H]+	LysoPE 15:1	Lipids	LPE	-	3	17613	20389	12752	9	1629.7	9	10634	8748.4	12100	17692	16649	16460	9	1699.8	9	5474.6	5155.5	9	6357.4	7478.1	7954	--	--
Jmwn002620	341.09	161.02	342.095	C15H18O9	[M-H]-	Vanillic Acid-4-O-Glucuronide	Phenolic acids	Phenolic acids	-	1	78035	102010	139560	1240500	992840	1424700	10234000	11602000	12209000	148570	118540	122300	112340	105710	108340	107790	61121	84968	1104400	1185400	1014100	--	--
mws0289	480.31	339.29	479.301	C23H46NO7P	[M+H]+	LysoPE 18:1	Lipids	LPE	89576-29-4	1	453700	537470	654310	89468	77362	92093	715740	799720	854500	638980	540260	556990	41035	41945	44268	83099	78684	60454	326870	346810	331720	--	--
mws0906	341.12	179	342.131	C16H22O8	[M-H]-	Coniferin	Phenolic acids	Phenolic acids	531-29-3	3	19833	37111	49881	339440	257360	371050	2743300	3020300	2547700	9	9	9	9	9	9	9	9	9	252540	276450	268860	C00761	ko00940
pmb0864	426.26	285.24	425.254	C19H40NO7P	[M+H]+	LysoPE 14:0	Lipids	LPE	-	2	16952	19336	21671	4787.4	3054.6	3897.8	31352	28330	36306	16852	21607	21429	9	9	9	3887.1	3498.1	2801.1	8435.4	11194	12239	--	--
pme0256	151.03	151	152.033	C5H4N4O2	[M-H]-	Xanthine	Nucleotides and derivatives	Nucleotides and derivatives	69-89-6	2	64287	57939	119540	53824	31500	30259	377650	359430	153140	57646	156850	159010	60956	27415	68199	62274	23824	55382	92346	104650	70620	C00385	ko00230,ko00232,ko01100,ko01110
pmb0883	482.32	341.31	481.317	C23H48NO7P	[M+H]+	LysoPE 18:0	Lipids	LPE	69747-55-3	3	17521	23121	23151	6557.2	4731.7	5893.6	40482	44711	43149	30692	23290	22540	4829.7	4558.1	3571.7	6730.4	6758.3	4227.6	17512	17749	23611	--	--
pmb0876	454.29	313.27	453.286	C21H44NO7P	[M+H]+	LysoPE 16:0	Lipids	LPE	53862-35-4	1	5304900	6293700	6285300	1211500	1079700	1118900	7840200	8268000	9096700	7799600	7236400	6460000	612150	607130	627270	1059000	1111000	962580	3703200	4201000	3956100	--	--
pmb0881	478.29	337.27	477.286	C23H44NO7P	[M+H]+	LysoPE 18:2	Lipids	LPE	-	1	2435300	2885400	3074700	568400	477690	554180	3342800	3568400	3693700	2882900	2874800	2950700	299590	326700	298060	477200	455890	345870	1428600	1649800	1609400	--	--
Lmhp008801	476.28	335.26	475.27	C23H42NO7P	[M+H]+	LysoPE 18:3	Lipids	LPE	-	1	426850	478990	595720	119120	90287	88864	576410	634160	636880	566270	551000	558250	54024	90212	46068	116160	91120	79750	257340	288650	305790	--	--
Lmhp009187	440.28	299.26	439.27	C20H42NO7P	[M+H]+	LysoPE 15:0	Lipids	LPE	-	1	61742	90038	70701	11264	9808.7	10442	54197	70017	60219	83793	82909	81162	4637.5	5911.3	7729.3	10734	13846	11153	33972	44502	41096	--	--
Lmmn003323	271.23	225.22	272.235	C16H32O3	[M-H]-	2-Hydroxyhexadecanoic acid	Organic acids	Organic acids	764-67-0	3	44842	38469	39620	18220	16994	21641	77180	102940	119830	35704	32083	28672	16956	16644	11777	16535	15671	16615	51924	35714	33001	--	--
Lmsn003625	787.1	635.09	788.107	C34H28O22	[M-H]-	1,2,3,6-Tetra-O-galloyl-β-D-glucose	Phenolic acids	Phenolic acids	79886-50-3	1	285150	265080	252950	863370	909520	1060100	4325400	4559400	5693500	267960	266470	277770	255530	250780	277620	246540	244920	284390	729490	1052600	970390	C04516	--
pmb0863	492.31	184.07	491.301	C24H46NO7P	[M+H]+	LysoPC 16:2(2n isomer)	Lipids	LPC	-	1	9344.5	9589.9	14944	39344	28063	33952	165620	208200	141260	16273	15651	14251	10181	7801.2	9533.7	16799	12888	12855	34466	36457	38531	--	--
pmd0160	454.29	313.27	453.286	C21H44NO7P	[M+H]+	LysoPE 16:0(2n isomer)	Lipids	LPE	-	1	87936	110020	125100	34101	30809	38838	165340	175280	169350	129680	110440	112880	15940	21562	25539	39304	38349	31145	77626	91465	103100	--	--
Lmsn003088	635.09	169.01	636.096	C27H24O18	[M-H]-	1,4,6-Tri-O-galloyl-β-D-glucose	Phenolic acids	Phenolic acids	94513-58-3	1	114930	94337	119040	490700	575300	544040	2432100	2362500	2789900	52248	63183	42139	47915	50073	47477	46818	33455	55878	501420	547070	427180	--	--
Lmsn003023	635.09	169.01	636.096	C27H24O18	[M-H]-	1,3,6-Tri-O-galloyl-β-D-glucose	Phenolic acids	Phenolic acids	18483-17-5	1	84555	118910	78080	758300	653220	606420	2957900	2986100	3166100	67104	71954	53204	50259	73764	72921	67834	60550	61706	713940	621060	528310	C17458	--
pma1303	492.31	184.07	491.301	C24H46NO7P	[M+H]+	LysoPC 16:2	Lipids	LPC	-	3	11970	11372	14407	40415	32673	40705	171510	182430	148780	15924	11736	14466	8651.5	8040.3	8015.5	17322	12009	11340	34985	37020	35912	--	--
Lmfn001062	635.09	169.01	636.096	C27H24O18	[M-H]-	2,4,6-Tri-O-galloyl-D-glucose	Phenolic acids	Phenolic acids	108043-99-8	2	105130	78937	91120	536740	530690	497100	2424200	2341800	1864400	68504	69495	62918	64548	34697	45343	96031	54616	67761	496270	478110	456510	--	--
pmd0136	524.37	184.07	523.364	C26H54NO7P	[M+H]+	LysoPC 18:0(2n isomer)	Lipids	LPC	-	1	15266	16803	24453	9767.5	7270.1	7690.3	28941	39802	33760	33192	28685	24665	15612	12365	14895	23575	20304	22237	19593	23262	20117	--	--
Lmhp009034	452.28	311.26	451.27	C21H42NO7P	[M+H]+	LysoPE 16:1	Lipids	LPE	-	1	100230	148010	135800	11551	11890	9930.8	39683	49438	39768	127250	115770	106020	11330	12984	9708.7	15571	11520	11514	38781	48383	52897	--	--
Zmhn002334	355.1	193.05	356.111	C16H20O9	[M-H]-	6-O-Feruloyl-D-glucose	Phenolic acids	Phenolic acids	137887-25-3	2	20059	20547	16811	36272	37823	71509	157250	204850	188460	22128	32092	27078	28990	17311	14364	25635	29897	12965	42869	28725	41250	--	--
pme1730	117	59	118.027	C4H6O4	[M-H]-	D-Erythronolactone	Organic acids	Organic acids	15667-21-7	3	17417	7987.8	11875	27763	23812	33657	67810	98577	148630	18149	27242	16319	18289	31841	21437	18202	16460	21719	19521	22528	28187	--	--
Lmyn001519	285.03	133.02	286.032	C11H10O9	[M-H]-	L-Malic acid-2-O-gallate	Phenolic acids	Phenolic acids	-	3	49499	68958	41050	174840	124750	101580	486800	452560	533970	41533	30311	36287	23689	20401	37554	26007	18026	29822	134790	104590	89015	--	--
MWS20199	323.04	153.02	322.032	C14H10O9	[M+H]+	Digallic acid	Phenolic acids	Phenolic acids	536-08-3	2	312630	415690	280340	1219900	1005300	1048100	3822000	3840500	3554700	276750	261890	224130	228240	172610	171270	206960	284700	176310	394470	547020	787950	C01572	--
pmb0530	664.12	136.2	663.109	C21H27N7O14P2	[M+H]+	Nicotinic acid adenine dinucleotide	Nucleotides and derivatives	Nucleotides and derivatives	53-84-9	2	34842	29546	36576	103390	102250	146470	402360	533450	259750	33122	50344	24715	50268	96018	55956	47380	74254	61033	101140	89617	106640	C00003	ko00190,ko00730,ko00760,ko01100
mws0254	156.08	110	155.069	C6H9N3O2	[M+H]+	L-Histidine	Amino acids and derivatives	Amino acids and derivatives	71-00-1	2	53926	48554	73057	229280	161610	144920	776980	466980	566580	100440	123440	91972	72882	141750	70917	95123	132210	98611	185500	114540	145230	C00135	ko00340,ko00410,ko00970,ko01100,ko01110,ko01230,ko02010
Hmhp001812	282.12	136.06	281.112	C11H15N5O4	[M+H]+	2'-O-Methyladenosine	Nucleotides and derivatives	Nucleotides and derivatives	2140-79-6	1	382450	344150	497160	1220300	1161000	1286200	3451200	4289800	3571300	460250	496230	439670	711640	637010	705310	999270	1054200	1150000	979490	1233600	1170200	--	--
pmn001686	287.22	241.22	288.23	C16H32O4	[M-H]-	10,16-Dihydroxypalmitic acid	Lipids	Free fatty acids	3233-90-7	1	5836.1	5847.4	5110.9	3735.2	2383.2	2102.7	7263.8	9634.8	7691.1	8303.9	6696.1	7419.8	4569	5914.9	6415.8	6530.9	5580	3740.1	5054.5	4377.1	4243.4	C08285	ko00073
pmd0143	552.4	184.07	551.395	C28H58NO7P	[M+H]+	LysoPC 20:0	Lipids	LPC	108341-80-6	3	3692.3	3935.3	7461.8	1474	1670.1	1926.8	6257.7	4269.4	4174.9	6341.7	6233.8	5360.6	1914.2	2012.6	1432	9	9	9	3911.5	4075.6	3595.3	--	--
pme0010	106	60	105.043	C3H7NO3	[M+H]+	L-Serine	Amino acids and derivatives	Amino acids and derivatives	56-45-1	3	434990	484790	671930	1191000	1287100	1098600	3799700	2956800	3441100	662070	867520	665470	851830	1124600	982200	611510	865880	605830	1017600	937430	1141500	C00065	ko00260,ko00261,ko00270,ko00460,ko00600,ko00630,ko00920,ko00970,ko01100,ko01110,ko01200,ko01230,ko02010
Lmmn001643	163.04	119.05	164.047	C9H8O3	[M-H]-	2-Hydroxycinnamic acid	Phenolic acids	Phenolic acids	583-17-5	3	76784	76737	99423	13113	17715	11366	40253	37284	34083	82902	99552	93980	9	9	15310	26049	22317	22324	32517	43204	53042	C01772	ko00360,ko00940,ko01100,ko01110
MWSmce083	207.07	133.03	208.074	C11H12O4	[M-H]-	Ferulic acid methyl ester	Phenolic acids	Phenolic acids	2309-07-1	1	90892	109320	128510	246960	228170	250120	655170	694440	543570	95690	94373	98838	93942	82601	91605	98124	108430	102910	224900	207950	215340	--	--
MWSmce461	102.05	56.05	101.048	C4H7NO2	[M+H]+	L-Azetidine-2-carboxylic acid	Amino acids and derivatives	Amino acids and derivatives	2133-34-8	3	75458	41386	68929	267930	233550	174680	506510	538630	651700	95621	135310	93835	128890	185820	119360	91609	122210	81707	165910	120240	260400	--	--
mws0671	120.07	74.1	119.058	C4H9NO3	[M+H]+	L-Homoserine*	Amino acids and derivatives	Amino acids and derivatives	672-15-1	3	350280	315710	522200	995470	962350	851450	2377500	2087100	2493600	433740	560910	459420	569740	706620	635010	506220	661440	662600	753310	624420	732710	C00263	ko00260,ko00270,ko00300,ko00920,ko01100,ko01110,ko01230
Lmhp009129	482.32	184.07	481.317	C23H48NO7P	[M+H]+	LysoPC 15:0(2n isomer)	Lipids	LPC	-	2	10683	12603	14237	5097.9	6339.3	6050.7	14183	14171	13598	22236	23823	26733	9540.8	8959.1	7380.3	13390	11488	9828.5	13624	13550	15479	--	--
pmb2319	482.32	184.07	481.317	C23H48NO7P	[M+H]+	LysoPC 15:0	Lipids	LPC	108273-89-8	1	8047.5	10218	13150	5545.4	4060.7	3264.1	10611	11219	8939.7	18534	14484	19791	6510	6655.3	6717.3	10701	9025.9	6128.4	8411.3	8813.3	11877	--	--
mws0230	120.07	74	119.058	C4H9NO3	[M+H]+	L-Threonine*	Amino acids and derivatives	Amino acids and derivatives	72-19-5	3	427270	335990	492280	975010	1011100	941550	2388300	2086600	2436600	473400	582700	528210	629170	781020	639140	498280	783330	583160	844640	743260	877070	C00188	ko00260,ko00261,ko00290,ko00860,ko00970,ko01100,ko01110,ko01230,ko02010
pme1086	306.08	143	307.084	C10H17N3O6S	[M-H]-	Glutathione reduced form	Amino acids and derivatives	Amino acids and derivatives	70-18-8	1	150370	176490	216530	626740	569550	489460	1508500	1304000	927100	229150	256380	267010	378330	291460	403710	312980	290290	359090	428360	406200	344650	C00051	ko00270,ko00480,ko01100,ko02010
Lmcp002302	312.13	180.09	311.123	C12H17N5O5	[M+H]+	N6-(2-Hydroxyethyl)adenosine	Nucleotides and derivatives	Nucleotides and derivatives	4338-48-1	3	17203	24053	18748	38585	39498	42238	85354	91215	89733	21390	19384	16529	13163	11947	16117	27457	23002	24579	27117	31571	32116	--	--
MWSmce329	185.08	125.06	184.074	C9H12O4	[M+H]+	Antiarol; 3,4,5-Trimethoxyphenol	Phenolic acids	Phenolic acids	642-71-7	3	44918	52017	37542	89809	119780	118650	267710	237940	203170	84895	72360	67863	51327	43062	43929	43581	52788	51308	84027	53690	97978	C10765	--
pme3961	252.11	136	251.102	C10H13N5O3	[M+H]+	2'-Deoxyadenosine	Nucleotides and derivatives	Nucleotides and derivatives	958-09-8	1	58126	52295	76353	284820	329760	259300	631130	592220	637160	89062	87488	83798	50510	53896	43749	49576	49755	38734	147970	149990	171380	C00559	ko00230,ko01100,ko02010
pmb2260	480.31	184.07	479.301	C23H46NO7P	[M+H]+	LysoPC 15:1	Lipids	LPC	-	2	9155.8	15632	13368	4064	3878.1	6050.2	8500.7	11329	9904.5	14630	15872	14757	5705.4	4757.2	3053.5	10260	6821	6395.7	6131.6	7672.4	7614.7	--	--
mws0875	179.05	76	178.041	C5H10N2O3S	[M+H]+	L-Cysteinyl-L-glycine	Amino acids and derivatives	Amino acids and derivatives	19246-18-5	1	17662	14003	13686	35534	46892	36513	58968	102440	88146	21779	20556	22882	37137	29940	35869	25474	35736	31609	19863	27373	24887	C01419	ko00480,ko01100
MWSslk083	183.06	153.02	184.074	C9H12O4	[M-H]-	4-Hydroxy-3,5-dimethoxybenzyl alcohol	Phenolic acids	Phenolic acids	530-56-3	3	169970	161020	187390	326240	352460	361510	641760	739850	730760	241790	223130	215190	190680	196180	161800	191200	188660	199530	260840	299730	326080	--	--
Hmqp002567	284.13	147.04	283.12	C17H17NO3	[M+H]+	P-Hydroxycinnamic acid p-hydroxyphenethylamine	Phenolic acids	Phenolic acids	-	3	1614.6	1075.4	1097.8	2998.4	1751.9	3193.2	1068.1	1134.2	1139.6	1386.8	1571	887.53	4945.6	3308.7	3801.1	1586.7	2269.8	2812.9	1236.6	1695.4	1384.3	--	--
mws0458	151.04	136	152.047	C8H8O3	[M-H]-	Vanillin	Phenolic acids	Phenolic acids	121-33-5	3	30352	28070	34015	13722	12522	14131	4607.5	9229.8	3130.1	18310	20583	19364	41816	23721	40994	31359	17138	38125	12345	12116	6213	C00755	ko00998,ko01100,ko01110
MWSmce179	355.11	271.09	354.11	C20H18O6	[M+H]+	Triacetylresveratrol	Others	Saccharides and Alcohols	42206-94-0	3	2364.9	3208.7	2959	16810	20290	15031	5182.3	1985.1	3015.2	3627.6	3239	2049.8	19323	18443	16061	23163	11474	19460	6956	9722.7	8767.3	--	--
MWSmce632	195.06	93.03	194.058	C10H10O4	[M+H]+	Vanillin acetate	Phenolic acids	Phenolic acids	881-68-5	2	161600	211410	166640	8235.1	10382	6281.3	9	9	9	103840	103680	111220	8484.4	13698	10409	33008	31358	24523	43369	55586	62100	--	--
pmn001547	589.12	437.1	590.127	C27H26O15	[M-H]-	3-Hydroxy-5-Methylphenol-1-O-(6'-Digalloyl)Glucoside	Phenolic acids	Phenolic acids	-	2	178830	135950	110960	23112	9949.3	30366	9	9	9	44909	36676	25019	111180	127400	97435	124250	94192	85285	61669	49148	51090	--	--
