# Supplementary material for: Widely targeted metabolite profiling of mango stem apex during floral induction by compond of mepiquat chloride, prohexadione-calcium and uniconazole
Source: PeerJ. 2022 Dec 12;10:e14458. doi: 10.7717/peerj.14458 (PMC9753738; doi:10.7717/peerj.14458)
Supplement: Supplemental Information 6 [file peerj-10-14458-s006.xlsx]

## Sheet: Sheet1
Index	Q1 (Da)	Q3 (Da)	Molecular Weight (Da)	Formula	Ionization model	Compounds	Class I	Class II	CAS	Level	TA-1	TA-2	TA-3	TB-1	TB-2	TB-3	TC-1	TC-2	TC-3	A-1	A-2	A-3	B-1	B-2	B-3	C-1	C-2	C-3	mix01	mix02	mix03	cpd_ID	kegg_map
pme0490	124.04	78	123.032	C6H5NO2	[M+H]+	Nicotinic acid (Vitamin B3)	Others	Vitamin	59-67-6	1	796620	825820	1047000	796150	611540	768750	469850	398240	265110	622420	911690	982250	596540	786810	827680	688330	906330	813730	919940	950350	896650	C00253	ko00760,ko00960,ko01100,ko01110
Zmjp000624	168.06	150.05	167.058	C8H9NO3	[M+H]+	Pyridoxal	Others	Vitamin	66-72-8	3	35339	34769	35605	92525	69772	96856	142130	162620	106840	32119	45278	50618	33314	46474	44728	36283	39374	39210	75904	64198	61264	C00250	ko00750,ko01100
mws4175	175.02	85.03	176.032	C6H8O6	[M-H]-	D-Glucurono-6,3-lactone	Others	Saccharides and Alcohols	32449-92-6	3	205460	187090	173420	348170	434940	381420	459470	573460	475730	215490	360190	300650	140090	95313	168350	189800	128820	193490	183200	213590	196880	C02670	ko00053,ko01100
MWSmce690	175.02	59.01	176.032	C6H8O6	[M-H]-	Erythorbic Acid; Isoascorbic Acid	Others	Vitamin	89-65-6	1	1066900	1171700	1653700	2157600	2373500	1622300	2920900	4000600	3910100	2100300	1845600	1536700	935870	1073200	960180	1426200	1483900	1654700	867680	1305900	1116600	--	--
Hmfn000531	175.02	87.01	176.032	C6H8O6	[M-H]-	L-Ascorbic acid (Vitamin C)	Others	Vitamin	50-81-7	1	3219100	4012800	6515200	14479000	10583000	10591000	23012000	18736000	18844000	4728700	6987500	7989200	3013400	3318000	3933800	4741100	3399300	6825900	3682200	6535300	3685400	C00072	ko00053,ko00480,ko01100,ko01110
pmb0786	180.09	163.06	179.079	C6H13NO5	[M+H]+	D-Glucosamine	Others	Saccharides and Alcohols	3416-24-8	3	1152600	754060	963630	3377900	3286900	3112400	2221000	2659300	2364400	2921700	2607700	3036500	2876300	2728500	1627600	1921600	2562000	2525600	1359100	3236700	2168300	C00329	ko00520,ko01100
pme2596	184.06	148	183.053	C8H9NO4	[M+H]+	4-Pyridoxic acid	Others	Vitamin	82-82-6	3	113900	112370	110430	111000	136700	131270	50186	46380	47878	99192	90558	106720	140430	125660	156360	148230	133580	149460	104720	117060	102460	C00847	ko00750,ko01100
Zmgn000447	184.98	78.96	185.993	C3H7O7P	[M-H]-	3-Phospho-D-glyceric acid	Others	Saccharides and Alcohols	820-11-1	3	65022	62719	115120	140220	111410	120680	256480	225450	190760	97514	97075	108660	60874	73057	85776	97900	69912	78933	84730	113760	97094	C00197	ko00010,ko00030,ko00260,ko00270,ko00561,ko00630,ko00710,ko01100,ko01110,ko01200,ko01230
pme0534	195.05	74.9	196.058	C6H12O7	[M-H]-	Gluconic acid	Others	Saccharides and Alcohols	526-95-4	1	619470	676180	569170	937840	849630	1044200	1470800	2151400	1689100	1050700	848010	453030	781550	800940	693810	762870	849850	732410	830770	888260	971320	C00257	ko00030,ko01100,ko01110,ko01200
pma3101	256.08	124.1	256.082	C11H14NO6+	[M]+	Nicotinate D-ribonucleoside	Others	Vitamin	17720-18-2	3	202780	262260	224280	355070	286440	349650	1461100	1156300	1347600	402900	417950	523550	482790	426040	512680	545490	696050	575740	526060	410360	596580	C05841	ko00760,ko01100
Zmyn000110	258.04	78.96	259.046	C6H14NO8P	[M-H]-	D-Glucosamine 1-phosphate	Others	Saccharides and Alcohols	2152-75-2	3	13750	15232	18472	15654	14539	15390	9502.8	7474.9	4576.9	11605	23570	13098	18287	12550	19001	21998	17977	20582	11354	20543	16001	C06156	ko00520,ko01100
mws0866	259.02	97	260.03	C6H13O9P	[M-H]-	D-Glucose 6-phosphate*	Others	Saccharides and Alcohols	56-73-5	1	1755400	1827400	1951800	3306300	2981200	3433100	5814800	6954700	4568700	2390600	2243100	2383000	2390600	2234800	2413500	1936600	1592400	1640600	2395400	3043200	3111100	C00092	ko00500,ko00562,ko00998,ko01100,ko01110
MWS2442	259.02	96.97	260.03	C6H13O9P	[M-H]-	D-Fructose 6-Phosphate	Others	Saccharides and Alcohols	643-13-0	1	1500100	1410600	1557200	2198200	2278700	2648400	4783100	5242100	3669500	2205300	1685000	1961300	1851100	1780600	1934000	1495600	1420200	1386300	2399100	2509000	2234700	C00085	ko00052,ko00500,ko00710,ko01100,ko01110,ko01200
mws1090	259.02	97	260.03	C6H13O9P	[M-H]-	Glucose-1-phosphate*	Others	Saccharides and Alcohols	59-56-3	1	1495000	1388400	1528200	2360200	2176700	3063600	4532500	5434400	4015400	1766800	1410500	1774900	2003700	1401600	2166700	1630700	1398900	1102200	2319700	2193300	2508100	C00103	ko00010,ko00040,ko00052,ko00500,ko00520,ko00523,ko00561,ko01100,ko01110
Zmpn000095	261.04	78.96	262.045	C6H15O9P	[M-H]-	Sorbitol-6-phosphate	Others	Saccharides and Alcohols	20479-58-7	3	23035	15638	22780	24837	25552	30739	49994	42139	33402	16695	21968	26086	26766	29964	24186	21895	15337	26889	20059	31539	24990	C01096	ko00051,ko01100
pma1751	286.09	124	285.085	C12H15NO7	[M+H]+	N-(beta-D-Glucosyl)nicotinate	Others	Vitamin	-	3	134440	144370	196100	1030200	1077500	974480	997320	1170300	1162600	166080	160050	129990	114230	105730	113160	119960	126990	118540	318550	327940	355190	--	--
Zmyn000083	338.99	78.96	339.996	C6H14O12P2	[M-H]-	D-Glucose 1,6-bisphosphate	Others	Saccharides and Alcohols	10139-18-1	3	16920	12233	16865	20292	14284	20200	32202	36339	25070	18594	17388	20944	7826.2	8828.2	7379.4	11633	11816	9503.1	17168	15625	15202	C01231	ko00500,ko01100
pme3311	339	97	339.996	C6H14O12P2	[M-H]-	D-Fructose-1,6-biphosphate	Others	Saccharides and Alcohols	488-69-7	3	21421	22744	31962	15521	15712	24340	43116	55479	54071	40655	43686	30510	11100	10220	16099	14889	14318	9193.2	27529	31438	19056	C00354	ko00400,ko00710,ko01100,ko01110,ko01200
